# Supplementary material for: A double-blind comparison of morphological and collagen fingerprinting (ZooMS) methods of skeletal identifications from Paleolithic contexts
Source: Sci Rep. 2023 Nov 1;13:18825. doi: 10.1038/s41598-023-45843-4 (PMC10620384; doi:10.1038/s41598-023-45843-4)
Supplement: Supplementary file 2 — Supplementary Information 2. [file 41598_2023_45843_MOESM2_ESM.xlsx]

## Sheet: Crvena
ZooMS Information								Archaeological and morphological information
Sample #	A	B	C	D	F	Other Markers	ID	Cultural Attribution	Specimen#	Layer	Square	Subquare	Spit #/Z	NISP?	Species	Bodypart	Match?
CS_1							Poor	Middle Paleolithic	KO-257	M5	N90d			Y	Lepus	metatarsal IV/V
CS_10	1196	1427	1550	2131	2883		Cervine	Middle Paleolithic	KO-139	M2c/M2c1	P-S90			Y	Cervus elaphus	tibia	Y
CS_100							Poor	Middle Paleolithic	KO-46	M1	R92			Y	Cervus elaphus	tooth
CS_101		1427	1550	2131	2883		Cervine	Late Gravettian/Early Epigravettian	KO-29	X	G87b			Y	Capreolus	mandible	Y
CS_102	1196	1427	1550	2131	2883		Cervine	Middle Paleolithic	KO-54	M3?	P90a			Y	Cervus elaphus	tooth	Y
CS_103		1427	1550	2131	2883		Cervine	Middle Paleolithic	KO-203	M5	N88d			Y	Cervus elaphus	tooth	Y
CS_105		1427	1580	2131	2883	3093	Caprine/Rangifer	Late Gravettian/Early Epigravettian	KO-19	X	G87c		3	Y	Capra caucasica/ibex	tooth	Y?
CS_106	1196	1427	1580	2131	2883	3093	Capra	Middle Paleolithic	KO-277	M4a	P88c			N	mammal 2	rib	Y??
CS_107	1196	1427	1550	2131	2883		Cervine	Middle Paleolithic	KO-286	M4c?	P87a			N	ungulate 2/3	rib
CS_108	1196	1427	1550	2131	2883		Cervine	Middle Paleolithic	KO-171	M5	N88-O89			N	ungulate 2/3	rib
CS_109							Poor	Middle Paleolithic	KO-120	M5	M89d			N	ungulate 2/3	rib
CS_11	1196	1427	1550	2131	2883		Cervine	Middle Paleolithic	KO-174 (2)	M2c/M2c1	R89			Y	Cervus elaphus	tibia	Y
CS_110	1196	1427	1550	2131	2883		Cervine	Middle Paleolithic	KO-48	M5	M89b			N	ungulate 2/3	rib
CS_111							Poor	Late Gravettian/Early Epigravettian	KO-251	X	G87d			Y	Capra caucasica/ibex	tooth
CS_112							Poor	Middle Paleolithic	KO-75	M2	G87c			Y	Capra caucasica/ibex	tooth
CS_114	1196	1427	1580	2131	2883	3093	Capra	Middle Paleolithic	KO-74	M2	G87c			Y	Capra caucasica/ibex	tooth	Y
CS_115	1196	1427	1580	2131	2883		Caprine	Middle Paleolithic	KO-37	M2	E90d			Y	Capra caucasica/ibex	tooth	Y
CS_116	1196	1427	1550	2131	2883		Cervine	Middle Paleolithic	KO-86	M1	R91			Y	Cervus elaphus	phalanx 3	Y
CS_117	1196	1427	1550	2131	2883		Cervine	Middle Paleolithic	KO-110	M1	T89d		10	Y	Cervus elaphus	phalanx 3	Y
CS_118	1196	1427	1580	2131	2883	3093	Capra	Middle Paleolithic	KO-114	M2c/M2c1	R90c		11	Y	Capra caucasica/ibex	phalanx 1	Y
CS_119	1196	1427	1580	2131	2883	3093	Capra	Middle Paleolithic	KO-157	XXIV				N	ungulate 2/3	phalanx 1
CS_12		1427	1550	2131	2883		Cervine	Middle Paleolithic	KO-108	M1	U94,V94a,b		4	Y	Cervus elaphus	tibia	Y
CS_120	1196	1427	1550	2131	2883		Cervine	Middle Paleolithic	KO-151	M3	R92		8d	Y	Cervus elaphus	phalanx 1	Y
CS_121	1196	1427	1580	2131	2883		Caprine	Late Gravettian/Early Epigravettian	KO-16	X	S91			Y	Capra caucasica/ibex	maxillary	Y
CS_122		1427	1580	2131	2883	3093	Caprine/Rangifer	Middle Paleolithic	KO-95	M1	S91		9	Y	Capra caucasica/ibex	mandible	Y?
CS_123		1427	1550	2131	2883	3033	Cervine	Middle Paleolithic	KO-135	M1	P-Q96			Y	Cervus elaphus	mandible	Y
CS_124		1427	1550	2131	2883		Cervine	Middle Paleolithic	KO-46	XXIV				Y	Cervus elaphus	tooth	Y
CS_125		1427	1550	2131	2883		Cervine	Middle Paleolithic	KO-120	M2a	S90d		11	Y	Cervus elaphus	mandible	Y
CS_126	1196	1427	1550	2131	2883		Cervine	Middle Paleolithic	KO-17	M1	R93			N	ungulate 2/3	innominate
CS_127	1196	1427	1550	2131	2883		Cervine	Middle Paleolithic	KO-179	M1	S90		2	Y	Cervus elaphus	lumbar vertebrae	Y
CS_128	1196	1453	1550	2131	2883		Sus	Middle Paleolithic	KO-70	M1/M2a	R92a			Y	Cervus elaphus	lumbar vertebrae	N
CS_129	1196	1427	1550	2131	2883		Cervine	Middle Paleolithic	KO-24	M1	P92			Y	Cervus elaphus	thoracic vertebrae	Y
CS_13		1427	1550	2131	2883		Cervine	Middle Paleolithic	KO-202	M5	N88c			N	ungulate 2	tibia	Y??
CS_130	1196	1427	1550	2131	2883		Cervine	Middle Paleolithic	KO-74	M2	G87c			Y	Cervus elaphus	thoracic vertebrae	Y
CS_131		1427	1550	2131	2883		Cervine	Middle Paleolithic	KO-118	M2a	S90c		11	N	ungulate 2/3	sacrum
CS_132		1427	1550	2131	2883		Cervine	Middle Paleolithic	KO-19	M1	Q93			Y	Cervus elaphus	sacrum	Y
CS_133	1196	1427	1550	2131	2883		Cervine	Middle Paleolithic	KO-133	M2c/M2c1	S90			Y	Cervus elaphus	lumbar vertebrae	Y
CS_135	1196	1427	1550	2131	2883		Cervine	Middle Paleolithic	KO-87	M1/M2	S92		6	Y	Cervus elaphus	lumbar vertebrae	Y
CS_136	1196	1427	1580	2131	2883	3093	Capra	Middle Paleolithic	KO-87	M1	R91			N	ungulate 1	scapula
CS_137	1196	1427	1550	2131	2883		Cervine	Middle Paleolithic	KO-120	M2a	S90d		11	Y	Cervus elaphus	scapula	Y
CS_138							Poor	Middle Paleolithic	KO-142	M3	R92			Y	Cervus elaphus	scapula
CS_139	1196	1453	1550	2131	2883		Sus	Middle Paleolithic	KO-184	M1	S92		8A	Y	Cervus elaphus	scapula	N
CS_14							Poor	Middle Paleolithic	KO-45	M3?	N91c			N	ungulate 2/3	tibia
CS_140	1196	1427	1550	2131	2883	3033	Cervine	Middle Paleolithic	KO-165	M2b	S91/90		1	Y	Cervus elaphus	scapula	Y
CS_141	1196	1427	1550	2131	2883		Cervine	Middle Paleolithic	KO-178	M2c/M2c1	S89d			N	ungulate 2/3	mandible
CS_142							Poor	Middle Paleolithic	KO-95	M1/M2	T93/94			N	ungulate 2/3	mandible
CS_143	1196	1427	1550	2131	2883		Cervine	Middle Paleolithic	KO-87	M1/M2	S92		6	Y	Cervus elaphus	mandible	Y
CS_144	1196	1427	1550	2131	2883		Cervine	Middle Paleolithic	KO-70	M1/M2a	R92a			Y	Cervus elaphus	mandible	Y
CS_145	1196	1427	1550	2131	2883		Cervine	Middle Paleolithic	KO-129, N89/2	M5	N89			Y	Cervus elaphus	mandible	Y
CS_146	1196	1427	1550	2131	2883		Cervine	Middle Paleolithic	KO-51	M1	U93,V93a,b			N	ungulate 3/4	cervical vertebrae
CS_147	1196	1427	1550	2131	2883		Cervine	Middle Paleolithic	KO-145	M3	R92		8b	N	ungulate 2/3	cervical vertebrae
CS_148							Poor	Middle Paleolithic	KO-179	M1	S90		2	N	ungulate 2/3	cervical vertebrae
CS_149	1196	1427	1580	2131	2883	3093	Capra	Middle Paleolithic	KO-144	M3	R92		8c	N	ungulate 2	cervical vertebrae	Y??
CS_15		1427	1550	2131	2883		Cervine	Middle Paleolithic	KO-254	M5b	N88			Y	Cervus elaphus	tibia	Y
CS_150	1196	1427	1550	2131	2883		Cervine	Middle Paleolithic	KO-87	M1/M2	S92		6	N	mammal 2	cervical vertebrae
CS_151		1453	1579	2143	2853		Rodent	Late Gravettian/Early Epigravettian	KO-210	X	G87a			Y	Marmota	innominate	Y
CS_152		1453	1566	2147	2853	2216	Panthera	Late Gravettian/Early Epigravettian	KO-250	X	G87a			Y	Panthera sp.	caudal vertebrae	Y
CS_153	1196	1427	1550	2131	2883		Cervine	Middle Paleolithic	KO-157	M2b	T89			Y	Cervus elaphus	tibia	Y
CS_154	1196	1427	1550	2131	2883	3033	Cervine	Middle Paleolithic	KO-219	M2b	S89a		9	N	ungulate 2/3	tibia
CS_155	1196	1427	1550	2131	2883		Cervine	Middle Paleolithic	KO-202	M5	N88c			Y	Cervus elaphus	tibia	Y
CS_156		1427	1550	2131	2883		Cervine	Middle Paleolithic	KO-235	M5	N88b			N	ungulate 2/3	tibia
CS_157		1427	1550	2131	2883		Cervine	Middle Paleolithic	KO-246	M4a	O88d			Y	Cervus elaphus	metatarsal	Y
CS_158	1196	1427	1550	2131	2883		Cervine	Middle Paleolithic	KO-137	M2b	T90,T89			Y	Cervus elaphus	metatarsal	Y
CS_159	1196	1427	1580	2131	2883		Caprine	Middle Paleolithic	KO-145	M3	R92		8b	Y	Capra caucasica/ibex	metatarsal	Y
CS_16		1427	1550	2131	2883		Cervine	Middle Paleolithic	KO-70	M1/M2a	R92a			N	ungulate 2/3	metatarsal
CS_160							Poor	Middle Paleolithic	KO-108	M1	U94,V94a,b		4	Y	Dama	metatarsal
CS_161	1196	1427	1580	2131	2883	3093	Capra	Middle Paleolithic	KO-24	M1	P92			N	ungulate 2/3	humerus
CS_162	1196	1427	1550	2131	2883	3033	Cervine	Middle Paleolithic	KO-67	M1	R93a,b			N	ungulate 2	humerus	Y??
CS_163	1196	1427	1550	2131	2883		Cervine	Middle Paleolithic	KO-92	M1	T90		9	Y	Cervus elaphus	femur	Y
CS_164	1196	1427	1550	2131	2883		Cervine	Middle Paleolithic	KO-116	M2c/M2c1	Q91a		10	Y	Cervus elaphus	femur	Y
CS_165	1196	1427	1550	2131	2883		Cervine	Middle Paleolithic	KO-116 IN SITU M88/20	M5	M88d			Y	Cervus elaphus	metacarpal	Y
CS_166		1427	1580	2131	2883	3093	Caprine/Rangifer	Middle Paleolithic	KO-190	M5	N88d			N	ungulate 2	metacarpal	Y??
CS_167	1196	1427	1550	2131	2883		Cervine	Middle Paleolithic	KO-70	M1/M2a	R92a			Y	Cervus elaphus	radius	Y
CS_168	1196	1427	1580	2131	2883		Caprine	Middle Paleolithic	KO-188	M3b	P89d			Y	Capra caucasica/ibex	radio-ulna	Y
CS_169		1427	1550	2131	2883		Cervine	Middle Paleolithic	KO-67	M1	U90			N	ungulate 2/3	metatarsal
CS_17		1427	1550	2131	2883		Cervine	Middle Paleolithic	KO-138	M1	U94,V94a,b			Y	Dama	metatarsal	Y
CS_170	1196	1427	1550	2131	2883		Cervine	Middle Paleolithic	KO-33	M1	P91			Y	Cervus elaphus	metatarsal	Y
CS_171							Poor	Middle Paleolithic	KO-23	M1	Q92		6	Y	Cervus elaphus	phalanx 1
CS_172	1196	1427	1550	2131	2883		Cervine	Middle Paleolithic	KO-88	M1	U94,V94a,b		2	Y	Cervus elaphus	phalanx 1	Y
CS_173	1196	1427	1550	2131	2883		Cervine	Middle Paleolithic	KO-280	M4a	P89b			Y	Cervus elaphus	metapodial	Y
CS_174							Poor	Middle Paleolithic	KO-310	XX				N	ungulate 2	metapodial
CS_175		1427	1550	2131	2883		Cervine	Middle Paleolithic	KO-93	M1	S91b		10	Y	Cervus elaphus	tibia	Y
CS_176	1196	1427	1550	2131	2883	3033	Cervine	Middle Paleolithic	KO-79	XXIV				N	ungulate 2/3	tibia
CS_177							Poor	Middle Paleolithic	KO-147	M5	M88a			Y	Cervus elaphus	femur
CS_178							Poor	Middle Paleolithic	KO-175	M2	T91			Y	Cervus elaphus	femur
CS_179	1196	1427	1580	2131	2883	3033	Ovis	Middle Paleolithic	KO-59	M1	U91b,c			Y	Capreolus	humerus	N
CS_18		1427	1550	2131	2883		Cervine	Middle Paleolithic	KO-297	XXIV				Y	Capra caucasica/ibex	metatarsal	N
CS_180		1427	1580	2131	2883	3093	Caprine/Rangifer	Middle Paleolithic	KO-107	M1	J90a			N	ungulate 2	humerus	Y??
CS_19		1427	1580	2131	2883		Caprine/Rangifer	Middle Paleolithic	KO-59	M1	Q93		6	N	ungulate 1	metapodial
CS_2	1221	1453	1566	2129	2883		Lagomorph	Upper Paleolithic?	KO-63	XI	G87c			Y	Lepus	scapula	Y
CS_20	1196	1427	1550	2131	2883		Cervine	Middle Paleolithic	KO-269	M4a	P89c			N	ungulate 2/3	metatarsal
CS_21		1427	1550	2131	2883		Cervine	Middle Paleolithic	KO-207	M5	M88a			Y	Cervus elaphus	metatarsal	Y
CS_22	1196	1427	1550	2131	2883		Cervine	Middle Paleolithic	KO-40	M5	N88a			Y	Cervus elaphus	metatarsal	Y
CS_23		1427	1550	2131	2883		Cervine	Middle Paleolithic	KO-51	M1	U93,V93a,b			Y	Cervus elaphus	metatarsal	Y
CS_24		1427	1550	2131	2883		Cervine	Middle Paleolithic	KO-67	M1	R93a,b			Y	Cervus elaphus	metatarsal	Y
CS_25		1427	1550	2131	2883		Cervine	Upper Paleolithic?	KO-62	XI	G87c			Y	Cervus elaphus	metatarsal	Y
CS_26		1427	1550	2131	2883		Cervine	Middle Paleolithic	KO-176	M4b	O88			Y	Cervus elaphus	humerus	Y
CS_27		1427	1580	2131	2883		Caprine/Rangifer	Middle Paleolithic	KO-204	M5	N90d			Y	Dama	humerus	N
CS_28		1427	1550	2131	2883		Caprine/Rangifer	Late Gravettian/Early Epigravettian	KO-251	X	G87d			N	ungulate 2	humerus	Y??
CS_29		1427	1550	2131	2883		Cervine	Middle Paleolithic	KO-45	M5	M88a			Y	Cervus elaphus	humerus	Y
CS_3		1453	1579	2143	2883		Rodent	Middle Paleolithic	KO-175	M2	T91		2	Y	Marmota	ulna	Y
CS_30	1196	1427	1550	2131	2883		Cervine	Middle Paleolithic	KO-70	M1/M2a	R92a			N	ungulate 2/3	humerus
CS_31	1196	1427	1550	2131	2883		Cervine	Middle Paleolithic	KO-69	M2c/M2c1	Q91c,d			Y	Dama	metacarpal	Y
CS_32		1427	1550	2131	2883		Cervine	Middle Paleolithic	KO-178	M2c/M2c1	S89d			N	ungulate 2/3	metacarpal
CS_33		1427	1550	2131	2883		Cervine	Middle Paleolithic	KO-75	M2	G87c			Y	Cervus elaphus	metacarpal	Y
CS_34		1427	1550	2131	2883		Cervine	Middle Paleolithic	KO-81	M5	M89c			Y	Cervus elaphus	metacarpal	Y
CS_35		1427	1550	2131	2883		Cervine	Middle Paleolithic	KO-277	M4a	P88c			Y	Cervus elaphus	metacarpal	Y
CS_36	1196	1427	1550	2131	2883		Cervine	Middle Paleolithic	KO-111	M1	S90c		10	Y	Cervus elaphus	metacarpal	Y
CS_37	1196	1427	1550	2131	2883		Cervine	Middle Paleolithic	KO-94	M1	T91		9	Y	Cervus elaphus	femur	Y
CS_38		1427	1550	2131	2883		Cervine	Middle Paleolithic	KO-86	M1	R91			N	cervid 2/3	femur	Y??
CS_39		1427	1550	2131	2883		Cervine	Middle Paleolithic	KO-18	M1	Q-R93			Y	Cervus elaphus	femur	Y
CS_4	1221	1453	1566	2129	2883		Lagomorph	Middle Paleolithic	KO-257	M5	N90d			Y	Lepus	metapodial	Y
CS_40							Poor	Middle Paleolithic	KO-93	M1	S91b		10	Y	Capra caucasica/ibex	femur
CS_41		1427	1580	2131	2883		Caprine/Rangifer	Middle Paleolithic	KO-59	M1	Q93		6	Y	Capra caucasica/ibex	radio-ulna	Y?
CS_42		1427	1550	2131	2883		Cervine	Middle Paleolithic	KO-143	M1	R92		8A	Y	Cervus elaphus	radius	Y
CS_43	1196	1427	1550	2131	2883		Cervine	Middle Paleolithic	KO-23	M1	Q92		6	Y	Cervus elaphus	radius	Y
CS_44		1427	1550	2131	2883		Cervine	Middle Paleolithic	KO-173	M3	T90			N	ungulate 2/3	radius
CS_45		1427	1550	2131	2883		Cervine	Middle Paleolithic	KO-137	M2b	T90,T89			Y	Cervus elaphus	radius	Y
CS_46	1196	1427	1550	2131	2883		Cervine	Middle Paleolithic	KO-306	XX				N	ungulate 2/3	phalanx 1
CS_47	1196	1453	1550	2131	2883		Sus	Middle Paleolithic	KO-164	M2c/M2c1	T91			Y	Capra caucasica/ibex	phalanx 1	N
CS_48							Poor	Middle Paleolithic	KO-69	M2c/M2c1	Q91c,d			Y	Rupicapra	phalanx 1
CS_49		1427	1550	2131	2883		Cervine	Middle Paleolithic	KO-96	M5	M89a			Y	Cervus elaphus	phalanx 1	Y
CS_5		1453	1579	2143	2883		Rodent	Middle Paleolithic	KO-3	M5	M88a			Y	Marmota	mandible	Y
CS_50		1427	1580	2131	2883		Caprine/Rangifer	Middle Paleolithic	KO-186	M3b	P89c			N	ungulate 2/3	phalanx 1
CS_51							Poor	Middle Paleolithic	KO-46	XXIV				Y	Cervus elaphus	metatarsal
CS_52		1427	1550	2131	2883		Cervine	Middle Paleolithic	KO-111	M1	S90c		10	Y	Cervus elaphus	metatarsal	Y
CS_53		1427	1550	2131	2883		Cervine	Middle Paleolithic	KO-23	XXV				Y	Cervus elaphus	metapodial	Y
CS_54							Poor	Middle Paleolithic	KO-55	XXIV				Y	Cervus elaphus	metatarsal
CS_55	1196	1427	1550	2131	2883		Cervine	Middle Paleolithic	KO-4	M1	S93,P93			Y	Cervus elaphus	tibia	Y
CS_56		1427	1550	2131	2883		Cervine	Middle Paleolithic	KO-70	M1/M2a	R92a			Y	Cervus elaphus	metapodial	Y
CS_57	1196	1427	1550	2131	2883		Cervine	Middle Paleolithic	KO-45	M5	M88a			Y	Cervus elaphus	metapodial	Y
CS_58		1453	1550	2131	2883		Sus	Middle Paleolithic	KO-69	M2c/M2c1	Q91c,d			Y	Pig	metacarpal III	Y
CS_59	1196	1453	1550	2131	2883		Sus	Middle Paleolithic	KO-64	M1/M2	G87c			Y	Pig	metapodial	Y
CS_6		1427	1580	2131	2883		Caprine/Rangifer	Late Gravettian/Early Epigravettian	KO-29	X	G87b			N	ungulate 2	tibia	Y??
CS_60		1427	1550	2131	2883		Cervine	Middle Paleolithic	KO-197	M2c/M2c1	R91			N	ungulate 2/3	metapodial
CS_61		1453	1550	2131	2883		Sus	Middle Paleolithic	KO-105	M2	T91			Y	Pig	phalanx 3	Y
CS_62		1427	1550	2131	2883		Cervine	Middle Paleolithic	KO-87	M1/M2	S92		6	Y	Cervus elaphus	phalanx 3	Y
CS_63	1196	1427	1550	2131	2883		Cervine	Middle Paleolithic	KO-22	M1	R92		5	Y	Cervus elaphus	phalanx 3	Y
CS_64	1196	1427	1550	2131	2883		Cervine	Middle Paleolithic	KO-184	M1	S92		8A	Y	Cervus elaphus	phalanx 3	Y
CS_65		1427	1550	2131	2883		Cervine	Middle Paleolithic	KO-139	M2c/M2c1	P-S90			Y	Cervus elaphus	phalanx 3	Y
CS_66							Poor	Middle Paleolithic	KO-74	XXIV				Y	Rupicapra	tibia
CS_67		1427	1550	2131	2883		Cervine	Middle Paleolithic	KO-102	M1	T90b		10	Y	Cervus elaphus	tibia	Y
CS_69		1427	1550	2131	2883		Cervine	Middle Paleolithic	KO-117	M3	P93/P92;R93/92			Y	Cervus elaphus	tibia	Y
CS_7		1427	1550	2131	2883		Cervine	Middle Paleolithic	KO-92	M5	M88a			Y	Cervus elaphus	tibia	Y
CS_70		1427	1580	2131	2883		Caprine/Rangifer	Middle Paleolithic	KO-123	M2a	S90b		11	Y	Capra caucasica/ibex	tibia	Y?
CS_71	1196	1427	1550	2131	2883		Cervine	Middle Paleolithic	KO-184	M1	S92		8A	N	ungulate 2	femur	Y??
CS_72		1427	1580	2131	2883		Caprine/Rangifer	Middle Paleolithic	KO-87	M1/M2	S92		6	N	ungulate 2/3	femur
CS_73	1196	1427	1550	2131	2883		Cervine	Middle Paleolithic	KO-55	M5	M90b			Y	Cervus elaphus	femur	Y
CS_74	1196	1427	1550	2131	2883		Cervine	Middle Paleolithic	KO-100	M2	U91			Y	Cervus elaphus	femur	Y
CS_75	1196	1427	1550	2131	2883		Cervine	Middle Paleolithic	KO-269	M4a	P89c			Y	Cervus elaphus	femur	Y
CS_76		1427	1580	2131	2883		Caprine/Rangifer	Middle Paleolithic	KO-151	M3	R92		8d	N	ungulate 2/3	calcaneus
CS_77		1427	1580	2131	2883		Caprine/Rangifer	Middle Paleolithic	KO-186	M3b	P89c			N	ungulate 1/2	calcaneus
CS_78	1196	1427	1550	2131	2883		Cervine	Middle Paleolithic	KO-46	M1	R92			Y	Cervus elaphus	calcaneus	Y
CS_79		1427	1550	2131	2883		Cervine	Middle Paleolithic	KO-131	M1	S92		3	Y	Cervus elaphus	calcaneus	Y
CS_8		1427	1550	2131	2883		Cervine	Upper Paleolithic?	KO-8	XI	T92a			N	ungulate 2/3	tibia
CS_80		1427	1550	2131	2883		Cervine	Middle Paleolithic	KO-105	M2	T91			Y	Cervus elaphus	calcaneus	Y
CS_81	1196	1427	1550	2131	2883		Cervine	Middle Paleolithic	KO-46	M1	R92			Y	Cervus elaphus	phalanx 2	Y
CS_82	1196	1427	1550	2131	2883		Cervine	Middle Paleolithic	KO-145	M3a	P91c			Y	Cervus elaphus	phalanx 2	Y
CS_83		1427	1550	2131	2883		Cervine	Middle Paleolithic	KO-67	M1	R93a,b			Y	Cervus elaphus	phalanx 2	Y
CS_84		1427	1550	2131	2883		Cervine	Middle Paleolithic	KO-48	XXIV				Y	Cervus elaphus	humerus	Y
CS_85							Poor	Middle Paleolithic	KO-157	XXIV				Y	Cervus elaphus	humerus
CS_86		1427	1550	2131	2883		Cervine	Middle Paleolithic	KO-126	M2c/M2c1	P91a		10	N	ungulate 2/3	humerus
CS_87		1427	1550	2131	2883		Cervine	Middle Paleolithic	KO-131	M2a	P91c		10	Y	Capra caucasica/ibex	humerus	N
CS_88		1427	1580	2131	2883		Caprine/Rangifer	Middle Paleolithic	KO-128	M2c/M2c1	Q91b		10	Y	Cervus elaphus	humerus	N
CS_89		1427	1550	2131	2883		Cervine	Middle Paleolithic	KO-163	M2b/M2c2	T90			Y	Cervus elaphus	humerus	Y
CS_9		1427	1550	2131	2883		Cervine	Middle Paleolithic	KO-105	M2	T91			Y	Cervus elaphus	tibia	Y
CS_90							Poor	Middle Paleolithic	KO-114	M2c/M2c1	R90c		11	N	ungulate 2/3	radius
CS_91	1221	1453	1566	2129	2883		Lagomorph	Middle Paleolithic	KO-60	M1	L,M94			Y	Lepus	radius	Y
CS_92							Poor	Middle Paleolithic	KO-257, in situ 6	M5	N90d		14	Y	Canis	thoracic vertebrae
CS_93		1427	1550	2131	2883		Cervine	Middle Paleolithic	KO-147	M2c/M2c1	P91/90;Q91/90			N	ungulate 2/3	mandible
CS_94		1427	1550	2131	2883		Cervine	Middle Paleolithic	KO-94	M1	T91		9	N	ungulate 2/3	rib
CS_95		1427	1580	2131	2883		Caprine/Rangifer	Middle Paleolithic	KO-27	M1	V89			N	ungulate 2/3	rib
CS_96							Poor	Middle Paleolithic	KO-184	M1	S92		8A	Y	Cervus elaphus	tooth
CS_97	1208	1427	1580	2131	2853		Bos	Middle Paleolithic	KO-142	M3	R92			Y	Cervus elaphus	tooth	N
CS_98		1427	1550	2131	2883		Cervine	Middle Paleolithic	KO-278	M4a	P88d			Y	Cervus elaphus	tooth	Y
CS_99		1427	1550	2131	2883		Cervine	Middle Paleolithic	KO-145	M3	R92		8b	Y	Cervus elaphus	tooth	Y
KO 25 A							Poor	Middle Paleolithic		M1				N
KO 25 B	1192	1427	1550	2131	2883	1178, 1182, 2899	Cervine	Middle Paleolithic		M1				N
KO 25 C							Poor	Middle Paleolithic		M1				N
KO 25 D	1196	1427	1550	2131	2883	1178, 1182, 1192,3033, 3034	Cervine	Middle Paleolithic		M1				N
KO 25 E	1196	1427	1550	2131	2883	1180, 2899, 3033, 3034	Cervine	Middle Paleolithic		M1				N
KO 46 A	1196	1427	1550	2131	2883	1182,1192, 2899	Cervine	Middle Paleolithic		M1				N
KO 46 B							Poor	Middle Paleolithic		M1				N
KO 46 C							Poor	Middle Paleolithic		M1				N
KO 46 D							Poor	Middle Paleolithic		M1				N
KO 46 E							Poor	Middle Paleolithic		M1				N
KO123 F							Poor	Middle Paleolithic		???				N
KO143 A	1196	1427	1550	2131	2883	1166, 1178, 1182, 1192, 2899, 3018,3033, 3034	Cervine	Middle Paleolithic		M1				N
KO143 B							Poor	Middle Paleolithic		M1				N
KO143 D							Poor	Middle Paleolithic		M1				N
KO143 E							Poor	Middle Paleolithic		M1				N
KO218 A							Poor	Middle Paleolithic		M3				N
KO218 B	1196	1427	1580	2131	2883	1180, 1192,2899	Caprine	Middle Paleolithic		M3				N
KO218 D							Poor	Middle Paleolithic		M3				N
KO22 A							Poor	Middle Paleolithic		M1				N
KO22 B							Poor	Middle Paleolithic		M1				N
KO22 C	1196	1427	1550	2131	2883	1178, 1182, 1192, 2899, 3033, 3034	Cervine	Middle Paleolithic		M1				N
KO222 A	1196	1427	1550	2131	2883	1180, 3033, 3034	Cervine	Middle Paleolithic		M3				N
KO222 B							Poor	Middle Paleolithic		M3				N
KO222 C							Poor	Middle Paleolithic		M3				N
KO222 D	1196	1427	1550	2131	2883	1180, 2899, 3033, 3034	Cervine	Middle Paleolithic		M3				N
KO222 D	1196	1427	1550	2131	2883	1178, 1182, 1192, 2899, 3017, 3018, 3033, 3034	Cervine	Middle Paleolithic		M3				N
KO222 E	1196	1427	1580	2131	2883	1192, 1198, 2899	Capra	Middle Paleolithic		M3				N
KO222 F	1196	1427	1550	2131	2883	1180, 2899, 3018, 3033,3034.4977875	Cervine	Middle Paleolithic		M3				N
KO222 G	1196	1427	1550	2131	2883	1180,2899, 3033	Cervine	Middle Paleolithic		M3				N
KO222 H	1196	1427	1550	2131	2883	1178, 1182, 1192, 2899, 3033	Cervine	Middle Paleolithic		M3				N
KO223 D							Poor	Middle Paleolithic		???				N
KO223 E	1196	1427	1550	2131	2883	1180, 2899, 3018, 3033, 3034	Cervine	Middle Paleolithic		???				N
KO224 D							Poor	Middle Paleolithic		???				N
KO226							Poor	Middle Paleolithic		M3				N
KO226 A							Poor	Middle Paleolithic		M3				N
KO226 B	1196	1427	1550	2131	2883	1180, 2899, 3033, 3034	Cervine	Middle Paleolithic		M3				N
KO226 C							Poor	Middle Paleolithic		M3				N
KO226 D							Poor	Middle Paleolithic		M3				N
KO226 E	1196	1427	1550	2131	2883	1180	Cervine	Middle Paleolithic		M3				N
KO226 F							Poor	Middle Paleolithic		M3				N
KO226 G	1208	1427	1580	2131	2883	1178, 1180, 1192,2899, 3017, 3033	Bos	Middle Paleolithic		M3				N
KO226 H	1196	1453	1550	2131	2883	1180, 2899, 3033	Sus	Middle Paleolithic		M3				N
KO226 I							Poor	Middle Paleolithic		M3				N
KO226 J							Poor	Middle Paleolithic		M3				N
KO227 A							Poor	Middle Paleolithic		M3				N
KO227 B	1196	1427	1550	2131	2883	1180, 2899, 3033, 3034	Cervine	Middle Paleolithic		M3				N
KO227 C							Poor	Middle Paleolithic		M3				N
KO227 D	1196	1427	1550	2131	2883	1178, 1182, 1192, 2899, 3018, 3034	Cervine	Middle Paleolithic		M3				N
KO229 A	1208	1427.78	1580	2131.17	2883.42	1192, 3033	Bos	Middle Paleolithic		M3				N
KO229 B							Poor	Middle Paleolithic		M3				N
KO229 C							Poor	Middle Paleolithic		M3				N
KO229 D							Poor	Middle Paleolithic		M3				N
KO229 E	1196	1427	1550	2131	2883	1180, 2899, 3018, 3033, 3034	Cervine	Middle Paleolithic		M3				N
KO229 F							Poor	Middle Paleolithic		M3				N
KO229 G							Poor	Middle Paleolithic		M3				N
KO23 A	1196	1427	1550	2131	2883	1180, 2899	Cervine	Middle Paleolithic		M1				N
KO23 B	1196	1427	1550	2131	2883	1180, 2899, 3018, 3034	Cervine	Middle Paleolithic		M1				N
KO23 C	1196	1427	1580	2131	2883	1180, 2899, 3093	Capra	Middle Paleolithic		M1				N
KO232 A	1196	1427	1550	2131	2883	1180, 2899, 3033	Cervine	Middle Paleolithic		M3				N
KO232 B							Poor	Middle Paleolithic		M3				N
KO232 C	1196	1427	1550	2131	2883	1180, 2899	Cervine	Middle Paleolithic		M3				N
KO232 D							Poor	Middle Paleolithic		M3				N
KO232 D							Poor	Middle Paleolithic		M3				N
KO232 E							Poor	Middle Paleolithic		M3				N
KO232 E							Poor	Middle Paleolithic		M3				N
KO232 F	1196	1427	1550	2131	2883	1180, 2899, 3033, 3034	Cervine	Middle Paleolithic		M3				N
KO238 D							Poor	Middle Paleolithic		???				N
KO238 E	1196	1427	1550	2131	2883	1180, 2899	Cervine	Middle Paleolithic		???				N
KO24 A	1196	1427	1550	2131	2883	1180	Cervine	Middle Paleolithic		M1				N
KO24 B	1441/1459	1471	1580.77	2149	2511	2879	Reptilia?	Middle Paleolithic		M1				N
KO24 C	1196	1427	1550	2131	2883	1180, 2899, 3018, 3034	Cervine	Middle Paleolithic		M1				N
KO24 E							Poor	Middle Paleolithic		M1				N
KO240 D							Poor	Middle Paleolithic		???				N
KO240 E							Poor	Middle Paleolithic		???				N
KO243							Poor	Middle Paleolithic		M3				N
KO245 D							Poor	Middle Paleolithic		???				N
KO245 E							Poor	Middle Paleolithic		???				N
KO246 C							Poor	Middle Paleolithic		???				N
KO246 D	1196	1427	1550	2131	2883	1178, 1182, 1192, 2899, 3017, 3034	Cervine	Middle Paleolithic		???				N
KO253 A	1196	1427	1550	2131	2883	1180, 2899, 3033, 3034	Cervine	Middle Paleolithic		M5				N
KO253 B	1196	1427	1550	2131	2883	1178, 1182, 1192, 2899, 3033, 3034	Cervine	Middle Paleolithic		M5				N
KO253 C							Poor	Middle Paleolithic		M5				N
KO253 D	1196	1427	1550	2131	2883	1180, 2899, 3033, 3034	Cervine	Middle Paleolithic		M5				N
KO253 E	1196	1427	1580	2131	2883	1180, 2899	Capra	Middle Paleolithic		M5				N
KO253 F	1196	1427	1580	2131	2883	1180, 2899, 3093, 3094	Capra	Middle Paleolithic		M5				N
KO253 G	1196	1427	1580	2131	2883	1180, 2899	Cervine	Middle Paleolithic		M5				N
KO262 A	1196	1427	1550	2131	2883	1180, 2899, 3033, 3034	Cervine	Middle Paleolithic		M5				N
KO262 B	1196	1427	1550	2131	2883	1180, 2899, 3033, 3034	Cervine	Middle Paleolithic		M5				N
KO263 A	1996	1427	1550	2131	2883	1178, 2899	Cervine	Middle Paleolithic		M5				N
KO263 B	1196	1427	1550	2131	2883	1178, 1182, 1192, 2899	Cervine	Middle Paleolithic		M5				N
KO263 C	1196	1427	1580	2131	2883	1178, 1192, 2899	Capra	Middle Paleolithic		M5				N
KO263 D							Poor	Middle Paleolithic		M5				N
KO263 E							Poor	Middle Paleolithic		M5				N
KO263 F	1196	1427	1550	2131	2883	1182,1192, 2899	Cervine	Middle Paleolithic		M5				N
KO263 G							Poor	Middle Paleolithic		M5				N
KO263 H	1208	1427	1580	2131	2853	1192, 2869, 3033, 3034	Bos	Middle Paleolithic		M5				N
KO268 D							Poor	Middle Paleolithic		???				N
KO268 E	1196	1427	1550	2131	2883	1180, 2899, 3018, 3033, 3034	Cervine	Middle Paleolithic		???				N
KO270 D							Poor	Middle Paleolithic		???				N
KO270 E							Poor	Middle Paleolithic		???				N
KO273 D							Poor	Middle Paleolithic		???				N
KO273 E	1196	1427	1550	2131	2883	1180, 2899, 3018. 3034	Cervine	Middle Paleolithic		???				N
KO276 D	1196	1427	1550	2131	2883	1180, 2899, 3033, 3034	Cervine	Middle Paleolithic		???				N
KO276 E							Poor	Middle Paleolithic		???				N
KO278 C	1196	1453	1550	2131	2883		Sus	Middle Paleolithic		???				N
KO32 A	1196	1427	1550	2131	2883	1180, 2899, 3033, 3034	Cervine	Middle Paleolithic		M1				N
KO32 B	1196	1427	1550	2131	2883	1180, 2899	Cervine	Middle Paleolithic		M1				N
KO32 C	1196	1427	1550	2131	2883	1180, 2899, 3033, 3034	Cervine	Middle Paleolithic		M1				N
KO40 A	1196	1427	1550	2131	2883	1180, 2899, 3018, 3034	Cervine	Middle Paleolithic		M5				N
KO40 B	1196	1427	1550	2131	2883	1180, 2899. 3033	Cervine	Middle Paleolithic		M5				N
KO40 C	1196	1427	1550	2131	2883	1180, 2899	Cervine	Middle Paleolithic		M5				N
KO40 F	1196	1427	1550	2131	2883	1180, 2899, 3018, 3033, 3034	Cervine	Middle Paleolithic		M5				N
KO40 G							Poor	Middle Paleolithic		M5				N
KO45 A							Poor	Middle Paleolithic		M5				N
KO45 B	1196	1427	1550	2131	2883	1178, 1182, 2899	Cervine	Middle Paleolithic		M5				N
KO45 C	1196	1427	1550	2131	2883	1180, 2899	Cervine	Middle Paleolithic		M5				N
KO45 F							Poor	Middle Paleolithic		M5				N
KO45 G	1196	1427	1580	2131	2883	1180, 2899	Capra	Middle Paleolithic		M5				N
KO45 H							Poor	Middle Paleolithic		M5				N
KO46 A							Poor	Middle Paleolithic		M1				N
KO68 A							Poor	Middle Paleolithic		M5				N
KO68 B							Poor	Middle Paleolithic		M5				N
KO68 C							Poor	Middle Paleolithic		M5				N
KO68 F							Poor	Middle Paleolithic		M5				N
KO68 G							Poor	Middle Paleolithic		M5				N
KO68 H							Poor	Middle Paleolithic		M5				N
KO68 I							Poor	Middle Paleolithic		M5				N
KO68 J							Poor	Middle Paleolithic		M5				N
KO70 A							Poor	Middle Paleolithic		M5				N
KO70 B							Poor	Middle Paleolithic		M5				N
KO70 C							Poor	Middle Paleolithic		M5				N
KO70 F							Poor	Middle Paleolithic		M5				N
KO70 G							Poor	Middle Paleolithic		M5				N
KO70 H							Poor	Middle Paleolithic		M5				N
KO70 I							Poor	Middle Paleolithic		M5				N
KO70 J							Poor	Middle Paleolithic		M5				N
KO70 K							Poor	Middle Paleolithic		M5				N
KO70 L							Poor	Middle Paleolithic		M5				N
KO73 A	1196	1427	1550	2131	2883	1180, 2899, 3017	Cervine	Middle Paleolithic		M5				N
KO73 B							Poor	Middle Paleolithic		M5				N
KO73 C		1427	1550	2131	2883	1178, 1182, 2899, 3033, 3097	Cervine	Middle Paleolithic		M5				N
KO73 F							Poor	Middle Paleolithic		M5				N
KO73 G							Poor	Middle Paleolithic		M5				N
KO73 H							Poor	Middle Paleolithic		M5				N
KO73 I							Poor	Middle Paleolithic		M5				N
KO73 J							Poor	Middle Paleolithic		M5				N
KO76 A							Poor	Middle Paleolithic		M5				N
KO76 B							Poor	Middle Paleolithic		M5				N
KO76 C		1427	1550	2131	2883		Cervine	Middle Paleolithic		M5				N
KO76 F							Poor	Middle Paleolithic		M5				N
KO76 G	1196	1427	1550	2131	2883	1178, 1182, 1192, 2899, 3033	Cervine	Middle Paleolithic		M5				N
KO76 H							Poor	Middle Paleolithic		M5				N
KO76 I	1196	1427	1580	2131	2883	1180, 2899	Capra	Middle Paleolithic		M5				N
								Middle Paleolithic	KO-85	M1	V90a			Y	Cervus elaphus	tibia
								Middle Paleolithic	KO-69	M2c/M2c1	Q91c,d			Y	Cervus elaphus	tooth
								Middle Paleolithic	KO-221	M3/M4	P88d			Y	Cervus elaphus	lumbar vertebrae

## Sheet: Saint-Césaire
ZooMS Information								Archaeological and morphological information
Sample #	A	B	C	D	F	Other Marker	ID	Cultural Attribution	Specimen#	Layer	Square	Subquare	Spit #/Z	NISP?	Species	Bodypart	Match?
RPB_1	1198	1453	1550	2145	2869		Coelodonta	Early/Middle Aurignacian	159-160	US16	J4	Ia/b	159-160	N
RPB_10		1427	1580	2131	2883		Caprine/Rangifer	Early/Middle Aurignacian	160-162	US16	J4	Ib	160-162	N
RPB_100	1223	1453	1566	2131	2853	2216	Panthera	Aurignacian	152-154	US15	J4	III	152-154	N
RPB_101		1427	1580	2131	2883	3093	Caprine/Rangifer	Aurignacian	152-154	US15	J4	III	152-154	N
RPB_102	1208	1427	1580	2131	2853		Bos	Aurignacian	152-154	US15	J4	III	152-154	N
RPB_103							Poor	Aurignacian	152-154	US15	J4	III	152-154	N
RPB_104	1208	1427	1580	2131	2853		Bos	Early/Middle Aurignacian	160-162	US16	J4	IIIa	160-162	N
RPB_105							Poor	Early/Middle Aurignacian	160-162	US16	J4	IIIa	160-162	N
RPB_106		1427	1550	2145	2883		Equine	Early/Middle Aurignacian	160-162	US16	J4	IIIa	160-162	N
RPB_107		1453	1550	2145	2869		Coelodonta	Early/Middle Aurignacian	160-162	US16	J4	IIIa	160-162	N
RPB_108		1463		2149			Aves	Early/Middle Aurignacian	160-162	US16	J4	IIIa	160-162	N
RPB_109		1427	1580	2131	2883		Caprine/Rangifer	Early/Middle Aurignacian	160-162	US16	J4	IIIa	160-162	N
RPB_11		1427	1550	2145	2883		Equine	Early/Middle Aurignacian	160-162	US16	J4	Ib	160-162	N
RPB_110	1208	1427	1580	2131	2853		Bos	Early/Middle Aurignacian	160-162	US16	J4	Ia	160-162	N
RPB_111							Poor	Early/Middle Aurignacian	160-162	US16	J4	Ia	160-162	N
RPB_112	1198	1427	1550	2145	2883		Equine	Early/Middle Aurignacian	160-162	US16	J4	Ia	160-162	N
RPB_113	1208	1427	1580	2131	2853		Bos	Early/Middle Aurignacian	160-162	US16	J4	Ia	160-162	N
RPB_114		1427	1550	2145	2883		Equine	Early/Middle Aurignacian	160-162	US16	J4	Ia	160-162	N
RPB_115	1208	1427	1580	2131	2853		Bos	Early/Middle Aurignacian	160-162	US16	J4	Ia	160-162	N
RPB_116	1208	1427	1580	2131	2853		Bos	Early/Middle Aurignacian	160-162	US16	J4	Ia	160-162	N
RPB_117	1208	1427	1580	2131	2853		Bos	Early/Middle Aurignacian	160-162	US16	J4	Ia	160-162	N
RPB_118	1166	1427	1580	2131	2883		Rangifer	Early/Middle Aurignacian	160-162	US16	J4	IId	160-162	N
RPB_119		1437	1566	2131	2853		Vulpes vulpes	Early/Middle Aurignacian	160-162	US16	J4	IId	160-162	N
RPB_12	1226	1453	1566	2131	2853	1548	Vulpes lagopus	Early/Middle Aurignacian	160-162	US16	J4	Ib	160-162	N
RPB_120	1198	1427	1550	2145	2883		Equine	Early/Middle Aurignacian	160-162	US16	J4	IId	160-162	N
RPB_121		1427	1580	2131	2853		Bos	Early/Middle Aurignacian	160-162	US16	J4	IId	160-162	N
RPB_122	1208	1427	1580	2131	2853		Bos	Early/Middle Aurignacian	160-162	US16	J4	IId	160-162	N
RPB_123	1198	1427	1550	2145	2883		Equine	Early/Middle Aurignacian	160-162	US16	J4	IId	160-162	N
RPB_124		1427	1550	2145	2883		Equine	Early/Middle Aurignacian	160-162	US16	J4	IId	160-162	N
RPB_125		1427	1550	2145	2883		Equine	Early/Middle Aurignacian	160-162	US16	J4	IId	160-162	N
RPB_126		1427	1580	2131	2883		Caprine/Rangifer	Upper Paleolithic	164-166	US16/17	J4	Ic	164-166	N
RPB_127		1453	1566	2147	2853	2246	Hyaenidae	Upper Paleolithic	164-166	US16/17	J4	Ic	164-166	N
RPB_128		1427	1550	2131	2883		Cervine	Upper Paleolithic	164-166	US16/17	J4	Ic	164-166	N
RPB_129							Poor	Upper Paleolithic	164-166	US16/17	J4	Ic	164-166	N
RPB_13		1427	1550	2145	2883		Equine	Early/Middle Aurignacian	160-162	US16	J4	Ib	160-162	N
RPB_130	1208	1427	1580	2131	2853		Bos	Upper Paleolithic	164-166	US16/17	J4	Ic	164-166	N
RPB_131		1427	1580	2131	2883		Caprine/Rangifer	Upper Paleolithic	164-166	US16/17	J4	Ic	164-166	N
RPB_132	1208	1427	1580	2131	2853		Bos	Early/Middle Aurignacian	154-156	US16	J4	IIa	154-156	N
RPB_133							Poor	Early/Middle Aurignacian	154-156	US16	J4	IIa	154-156	N
RPB_134							Poor	Early/Middle Aurignacian	154-156	US16	J4	IIa	154-156	N
RPB_135	1208	1427	1580	2131	2853		Bos	Early/Middle Aurignacian	154-156	US16	J4	IIa	154-156	N
RPB_136	1166	1427	1580	2131	2883		Rangifer	Early/Middle Aurignacian	154-156	US16	J4	IIa	154-156	N
RPB_137	1208	1427	1580	2131	2853		Bos	Early/Middle Aurignacian	154-156	US16	J4	IIa	154-156	N
RPB_138							Poor	Early/Middle Aurignacian	154-156	US16	J4	IIa	154-156	N
RPB_139							Poor	Early/Middle Aurignacian	154-156	US16	J4	IIa	154-156	N
RPB_14							Poor	Early/Middle Aurignacian	160-162	US16	J4	Ib	160-162	N
RPB_140	1208	1427	1580	2131	2853		Bos	Early/Middle Aurignacian	154-156	US16	J4	IIa	154-156	N
RPB_141		1427	1550	2131	2883		Cervine	Early/Middle Aurignacian	154-156	US16	J4	IIa	154-156	N
RPB_142	1166	1427	1580	2131	2883		Rangifer	Early/Middle Aurignacian	152-154	US16	J4	IIa	152-154	N
RPB_143	1208	1427	1580	2131	2853		Bos	Early/Middle Aurignacian	152-154	US16	J4	IIa	152-154	N
RPB_144		1453	1580	2115	2853		Mammuthus	Early/Middle Aurignacian	152-154	US16	J4	IIa	152-154	N
RPB_145		1463		2149		1393	Aves	Early/Middle Aurignacian	152-154	US16	J4	IIa	152-154	N
RPB_146		1427	1580	2131	2853		Bos	Early/Middle Aurignacian	152-154	US16	J4	IIa	152-154	N
RPB_147	1166	1427	1580	2131	2883		Rangifer	Early/Middle Aurignacian	152-154	US16	J4	IIa	152-154	N
RPB_148							Poor	Early/Middle Aurignacian	154-156	US16	J4	IIa	154-156	N
RPB_149	1166	1427	1580	2131	2883		Rangifer	Early/Middle Aurignacian	154-156	US16	J4	IIa	154-156	N
RPB_15		1427	1580	2131	2883		Caprine/Rangifer	Early/Middle Aurignacian	160-162	US16	J4	Ib	160-162	N
RPB_150	1166	1427	1580	2131	2883		Rangifer	Early/Middle Aurignacian	156-158	US16	J4	IIa	156-158	N
RPB_151	1198	1427	1550	2145	2883		Equine	Early/Middle Aurignacian	156-158	US16	J4	IIa	156-158	N
RPB_152	1208	1427	1580	2131	2853		Bos	Early/Middle Aurignacian	156-158	US16	J4	IIa	156-158	N
RPB_153		1427	1550	2145	2883		Equine	Early/Middle Aurignacian	156-158	US16	J4	IIa	156-158	N
RPB_154		1427	1580	2131	2883	3093	Rangifer	Early/Middle Aurignacian	156-158	US16	J4	IIa	156-158	N
RPB_155	1166	1427	1580	2131	2883		Rangifer	Early/Middle Aurignacian	156-158	US16	J4	IIa	156-158	N
RPB_156							Poor	Early/Middle Aurignacian	156-158	US16	J4	IIa	156-158	N
RPB_157							Poor	Early/Middle Aurignacian	156-158	US16	J4	IIa	156-158	N
RPB_158	1208	1427	1580	2131	2853		Bos	Early/Middle Aurignacian	156-160	US16	J4	IIId	156-160	N
RPB_159							Poor	Early/Middle Aurignacian	154-154	US16	J4	IId	154-154	N
RPB_16	1166	1427	1580	2131	2883		Rangifer	Aurignacian	170-172	US15/16	K5	II	170-172	N
RPB_160							Poor	Early/Middle Aurignacian	154-154	US16	J4	IId	154-154	N
RPB_161	1166	1427	1580	2131	2883		Rangifer	Early/Middle Aurignacian	154-154	US16	J4	IId	154-154	N
RPB_162	1166	1427	1580	2131	2883		Rangifer	Early/Middle Aurignacian	154-154	US16	J4	IId	154-154	N
RPB_163	1208	1427	1550	2145	2883		Equine	Early/Middle Aurignacian	154-154	US16	J4	IId	154-154	N
RPB_164							Poor	Early/Middle Aurignacian	154-154	US16	J4	IId	154-154	N
RPB_165	1166	1427	1580	2131	2883		Rangifer	Early/Middle Aurignacian	152-154	US16	J4	Ib	152-154	N
RPB_166	1208	1427	1580	2131	2853		Bos	Early/Middle Aurignacian	152-154	US16	J4	Ib	152-154	N
RPB_167	1166	1427	1580	2131	2883		Rangifer	Early/Middle Aurignacian	152-154	US16	J4	Ib	152-154	N
RPB_168							Poor	Early/Middle Aurignacian	152-154	US16	J4	Ib	152-154	N
RPB_169		1427	1550	2131	2883		Caprine/Rangifer	Early/Middle Aurignacian	152-154	US16	J4	Ib	152-154	N
RPB_17		1427	1580	2131	2883		Caprine/Rangifer	Aurignacian	170-172	US15/16	K5	II	170-172	N
RPB_170							Poor	Early/Middle Aurignacian	152-154	US16	J4	Ib	152-154	N
RPB_171	1166	1427	1580	2131	2883		Rangifer	Early/Middle Aurignacian	152-154	US16	J4	Ib	152-154	N
RPB_172							Poor	Early/Middle Aurignacian	152-154	US16	J4	Ib	152-154	N
RPB_173		1427	1550	2145	2883		Equine	Early/Middle Aurignacian	152-154	US16	J4	Ib	152-154	N
RPB_174		1427	1550	2145	2883		Equine	Early/Middle Aurignacian	152-154	US16	J4	Ib	152-154	N
RPB_175	1166	1427	1580	2131	2883		Rangifer	Early/Middle Aurignacian	160-162	US16	J4	IIId	160-162	N
RPB_176	1166	1427	1580	2131	2883		Rangifer	Early/Middle Aurignacian	160-162	US16	J4	IIId	160-162	N
RPB_177							Poor	Aurignacian	170-172	US15/16	K5	II	170-172	N
RPB_178	1226	1437	1566	2131	2853	1548	Vulpes vulpes	Aurignacian	170-172	US15/16	K5	II	170-172	N
RPB_179		1427	1550	2145	2883		Equine	Aurignacian	170-172	US15/16	K5	II	170-172	N
RPB_18							Poor	Aurignacian	170-172	US15/16	K5	II	170-172	N
RPB_180		1427	1550	2131	2883		Cervine	Aurignacian	170-172	US15/16	K5	II	170-172	N
RPB_181			31				Poor	Early/Middle Aurignacian	150-155	US16	K4	IV	150-155	Y	Rangifer	tibia
RPB_182							Poor	Early/Middle Aurignacian	NO. 445	US16	K4	IV	-1.491	Y	Rangifer	metatarsal
RPB_183	1166	1427	1580	2131	2883		Rangifer	Early/Middle Aurignacian	NO. 547	US16	K4	IV	-1.59	Y	Rangifer	tibia	Y
RPB_184		1427	1580	2131	2883	3093	Rangifer	Early/Middle Aurignacian	NO. 485	US16	K4	IV	-1.536	Y	Rangifer	humerus	Y
RPB_185		1427	1550	2145	2883		Equine	Early/Middle Aurignacian	NO. 511	US16	K4	IV	-1.561	Y	Rangifer	rib	N
RPB_186	1166	1427	1580	2131	2883		Rangifer	Early/Middle Aurignacian	NO. 555	US16	K4	IV	-1.622	Y	Rangifer	rib	Y
RPB_187		1427	1580	2131	2883		Caprine/Rangifer	Early/Middle Aurignacian	NO. 562	US16	K4	IV	-1.637	Y	Rangifer	humerus	Y?
RPB_188	1166	1427	1580	2131	2883		Rangifer	Early/Middle Aurignacian	NO. 479	US16	K4	IV	-1.525	Y	Rangifer	rib	Y
RPB_189							Poor	Early/Middle Aurignacian	NO. 531A	US16	K4	IV	-1.531	Y	Rangifer	rib
RPB_19	1235	1455	1580	2115	2869		Hominin	Aurignacian	170-172	US15/16	K5	II	170-172	N
RPB_190	1166	1427	1580	2131	2883		Rangifer	Early/Middle Aurignacian	NO. 438	US16	K4	I	-1.522	Y	Rangifer	rib	Y
RPB_191							Poor	Early/Middle Aurignacian	155-160	US16	K4	III	155-160	Y	Rangifer	phalanx 3
RPB_192	1166	1427	1580	2131	2883		Rangifer	Early/Middle Aurignacian	160-165	US16	K4	IV	160-165	Y	Rangifer	ulna	Y
RPB_193		1427	1580	2131	2883		Caprine/Rangifer	Early/Middle Aurignacian	160-165	US16	K4	IV	160-165	Y	Rangifer	metatarsal	Y?
RPB_194	1166	1427	1580	2131	2883		Rangifer	Early/Middle Aurignacian	150-155	US16	K4	III	150-155	Y	Rangifer	rib	Y
RPB_195							Poor	Early/Middle Aurignacian	155-160	US16	K4	I	155-160	Y	Rangifer	phalanx 3
RPB_196	1166	1427	1580	2131	2883		Rangifer	Upper Paleolithic	NO. 606	US17	K4	III	-1.704	Y	Rangifer	rib	Y
RPB_197		1427	1580	2131	2883		Caprine/Rangifer	Upper Paleolithic	180-185	US17	K4	IV	180-185	Y	Rangifer	rib	Y?
RPB_198							Poor	Upper Paleolithic	170-175	US17	K4	IV	170-175	Y	Rangifer	rib
RPB_199	1166	1427	1580	2131	2883		Rangifer	Upper Paleolithic	NO. 577	US17	K4	IV	-1.696	Y	Rangifer	rib	Y
RPB_2							Poor	Early/Middle Aurignacian	159-160	US16	J4	Ia/b	159-160	N
RPB_20	1198	1427	1550	2145	2883		Equine	Aurignacian	170-172	US15/16	K5	II	170-172	N
RPB_200							Poor	Mousterian/Châtelperronian	NO. 773	US18	K4	I	-1.903	Y	Rangifer	tibia
RPB_201		1427	1580	2131	2883		Caprine/Rangifer	Upper Paleolithic	NO. 667	US17	K4	IV	-1.87	Y	Rangifer	rib	Y?
RPB_202							Poor	Upper Paleolithic	NO. 648	US17	K4	III	-1.861	Y	Rangifer	tibia
RPB_203		1453	1566	2147	2853	2246	Hyaenidae	Upper Paleolithic	175-180	US17	K4	IV	175-180	Y	Rangifer	rib	N
RPB_204		1453	1566	2147	2853	2246	Hyaenidae	Upper Paleolithic	NO. 611	US17	K4	IV	-1.758	Y	Rangifer	rib	N
RPB_205							Poor	Upper Paleolithic	NO. 655A	US17	K4	III	-1.861	Y	Rangifer	scapula
RPB_206		1427	1580	2131	2883		Caprine/Rangifer	Upper Paleolithic	NO. 638	US17	K4	III	-1.849	Y	Rangifer	scapula	Y?
RPB_207	1166	1427	1580	2131	2883		Rangifer	Upper Paleolithic	NO. 607	US17	K4	III	-1.729	Y	Rangifer	scapula	Y
RPB_208							Poor	Upper Paleolithic	NO. 1215	US17	J5	IIIc	-1.905	Y	Rangifer	tibia
RPB_209	1166	1427	1580	2131	2883		Rangifer	Upper Paleolithic	NO. 673	US17	K4	III	-1.874	Y	Rangifer	femur	Y
RPB_21	1226	1437	1566	2131	2853	1548	Vulpes vulpes	Early/Middle Aurignacian	158-160	US16	J4	IIIC	158-160	N
RPB_210							Poor	Upper Paleolithic	175-180	US17	K4	IV	175-180	Y	Rangifer	phalanx 2
RPB_211							Poor	Upper Paleolithic	NO. 1278	US17	J5	IVb	-1.982	Y	Rangifer	rib
RPB_212	1166	1427	1580	2131	2883		Rangifer	Upper Paleolithic	NO. 565	US17	K4	IV	-1.671	Y	Rangifer	rib	Y
RPB_213							Poor	Upper Paleolithic	NO. 1187	US17	J5	Ia	-1.854	Y	Equine	rib
RPB_214	1233	1453	1566	2163	2853		Ursus	Upper Paleolithic	NO. 595	US17	K4	IV	-1.711	Y	Equine	rib	N
RPB_215	1198	1427	1550	2145	2883		Equine	Upper Paleolithic	NO. 651	US17	K4	IV	-1.836	Y	Equine	tibia	Y
RPB_216		1453	1566	2147	2853	2246	Hyaenidae	Upper Paleolithic	NO. 630	US17	K4	IV	-1.812	Y	Equine	rib	N
RPB_217							Poor	Upper Paleolithic	NO. 634	US17	K4	IV	-1.789	Y	Equine	rib
RPB_218		1427	1550	2145	2883		Equine	Upper Paleolithic	NO. 659	US17	K4	I	-1.821	Y	Equine	rib	Y
RPB_219							Poor	Upper Paleolithic	NO. 671	US17	K4	IV	-1.875	Y	Equine	radius
RPB_22		1427	1550	2145	2883		Equine	Early/Middle Aurignacian	158-160	US16	J4	IIIC	158-160	N
RPB_220	1198	1427	1550	2145	2883		Equine	Early/Middle Aurignacian	NO. 3017	US16	J4	IIb	-1.625	Y	Equine	rib	Y
RPB_221							Poor	Upper Paleolithic	NO. 2740a	US17	K5	IIa	-1.758	Y	Equine	rib
RPB_222		1427	1550	2145	2883		Equine	Early/Middle Aurignacian	NO. 2909a	US16	J4	IIa-IIb	-1.596	Y	Equine	rib	Y
RPB_223		1427	1550	2145	2883		Equine	Early/Middle Aurignacian	NO. 2896	US16	J4	IIc	-1.612	Y	Equine	rib	Y
RPB_224	1198	1427	1550	2145	2883		Equine	Early/Middle Aurignacian	NO. 2913a	US16	J4	IIa	-1.597	Y	Equine	rib	Y
RPB_225		1427	1550	2145	2883		Equine	Early/Middle Aurignacian	NO. 2996a	US16	J4	Ia	-1.608	Y	Equine	rib	Y
RPB_226							Poor	Early/Middle Aurignacian	NO. 2898a	US16	J4	IIb-IIc	-1.595	Y	Equine	rib
RPB_227							Poor	Early/Middle Aurignacian	NO. 520	US16	K4	IV	-1.539	Y	Bos	ulna
RPB_228	1208	1427	1580	2131	2853		Bos	Early/Middle Aurignacian	NO. 545	US16	K4	IV	-1.561	Y	Bos	rib	Y
RPB_229							Poor	Upper Paleolithic	NO. 663	US17	K4	III	-1.887	Y	Bos	tibia
RPB_23	1221	1453	1566	2129	1883		Lagomorph	Early/Middle Aurignacian	158-160	US16	J4	IIIC	158-160	N
RPB_230	1198	1427	1550	2145	2883		Equine	Upper Paleolithic	NO. 680	US17	K4	IV	-1.874	Y	Bos	scapula	N
RPB_231		1453	1550	2145	2869		Coelodonta	Upper Paleolithic	NO. 1250	US17	J5	Ib	-1.9	Y	Bos	rib	N
RPB_232		1453	1550	2145	2869		Coelodonta	Upper Paleolithic	NO. 619	US17	K4	IV	-1.769	Y	Bos	rib	N
RPB_233							Poor	Upper Paleolithic	NO. 1214	US17	J5	IIIc	-1.876	Y	Bos	rib
RPB_234							Poor	Upper Paleolithic	NO. 679	US17	K4	IV	-1.865	Y	Mammuthus	tooth
RPB_235							Poor	Mousterian/Châtelperronian	NO. 787	US18	K4	IV	-1.872	Y	Mammuthus	tooth
RPB_236		1453	1580	2115	2853		Mammuthus	Upper Paleolithic	NO. 543	US17	K4	I	-1.717	Y	Mammuthus	tooth	Y
RPB_237	1198	1453	1550	2145	2869		Coelodonta	Early/Middle Aurignacian	NO. 564	US16	K4	IV	-1.657	Y	Coelodonta	rib	Y
RPB_238							Poor	Upper Paleolithic	NO. 1224	US17	J5	IIIa	-1.926	Y	Coelodonta	rib
RPB_239							Poor	Mousterian/Châtelperronian	NO. 1914	US18	J5	IIId	-2.141	Y	Rangifer	innominate
RPB_24		1427	1580	2131	2883		Caprine/Rangifer	Early/Middle Aurignacian	158-160	US16	J4	IIIC	158-160	N
RPB_240							Poor	Mousterian/Châtelperronian	NO. 1915	US18	J5	IIId	-2.134	Y	Rangifer	innominate
RPB_241							Poor	Mousterian/Châtelperronian	NO. 413	US18	I8	I	-2.789	Y	Rangifer	radio-ulna
RPB_242	1196	1427	1550	2131	2883		Cervine	Mousterian/Châtelperronian	NO. 928	US18	K4	IV	-1.97	Y	Rangifer	tibia	N
RPB_243		1427	1580	2131	2883		Caprine/Rangifer	Mousterian/Châtelperronian	NO. 1356	US18	J5	IVc	-2.056	Y	Rangifer	radio-ulna	Y?
RPB_244							Poor	Mousterian/Châtelperronian	NO. 923	US18	K4	I	-1.975	Y	Rangifer	metapodial
RPB_245							Poor	Mousterian/Châtelperronian	NO. 753	US18	K4	IV	-1.931	Y	Rangifer	scapula
RPB_246		1427	1580	2131	2883		Caprine/Rangifer	Mousterian/Châtelperronian	NO. 1342	US18	J5	Ia	-2.036	Y	Rangifer	femur	Y?
RPB_247	1166	1427	1580	2131	2883		Rangifer	Mousterian/Châtelperronian	NO. 796	US18	K4	I	-1.913	Y	Rangifer	tooth	Y
RPB_248							Poor	Mousterian/Châtelperronian	NO. 807	US18	K4	IV	-1.944	Y	Rangifer	scapula
RPB_249							Poor	Mousterian/Châtelperronian	NO. 1012	US18	K4	I	-2.008	Y	Rangifer	metapodial
RPB_25	1208	1427	1580	2131	2853		Bos	Early/Middle Aurignacian	158-160	US16	J4	IIIC	158-160	N
RPB_250							Poor	Mousterian/Châtelperronian	NO. 733	US18	K4	I	-1.907	Y	Rangifer	tibia
RPB_251							Poor	Mousterian/Châtelperronian	NO. 1523	US18	J5	IIIb	-2.077	Y	Rangifer	radius
RPB_252	1208	1427	1580	2131	2853		Bos	Mousterian/Châtelperronian	NO. 827	US18	K4	IV	-1.938	Y	Rangifer	rib	N
RPB_253							Poor	Mousterian/Châtelperronian	NO. 732	US18	K4	IV	-1.91	Y	Rangifer	rib
RPB_254							Poor	Mousterian/Châtelperronian	NO. 207	US18	I6	II	-2.185	Y	Bos	ulna
RPB_255							Poor	Mousterian/Châtelperronian	NO. 1843	US18	J5	IVa	-2.126	Y	Bos	metatarsal
RPB_256							Poor	Mousterian/Châtelperronian	NO. 288	US18	I5	III	-2.235	Y	Bos	scapula
RPB_257							Poor	Mousterian/Châtelperronian	NO. 844	US18	K4	IV	-1.931	Y	Bos	metacarpal
RPB_258	1223	1453	1566	2147	2853	2216	Panthera	Mousterian/Châtelperronian	NO. 734	US18	K4	III	-1.917	Y	Bos	scapula	N
RPB_259							Poor	Mousterian/Châtelperronian	NO. 303	US18	I6	II	-2.235	Y	Bos	scapula
RPB_26							Poor	Early/Middle Aurignacian	158-160	US16	J4	IIIC	158-160	N
RPB_260							Poor	Mousterian/Châtelperronian	NO. 1881	US18	J5	IVd	-2.146	Y	Bos	humerus
RPB_261							Poor	Upper Paleolithic	NO. 623	US17	K4	IV	-1.79	Y	Coelodonta	rib
RPB_262	1198	1453	1550	2145	2869		Coelodonta	Upper Paleolithic	NO. 1222	US17	J5	IIIb	-1.93	Y	Coelodonta	fibula	Y
RPB_263		1453	1580	2115	2853		Mammuthus	Upper Paleolithic	NO. 631_0	US17	K4	III	-1.811	Y	Coelodonta	rib	N
RPB_264		1453	1580	2115	2853		Mammuthus	Upper Paleolithic	NO. 590	US17	K4	I	-1.738	Y	Coelodonta	rib	N
RPB_265							Poor	Upper Paleolithic	NO. 617	US17	K4	III	-1.775	Y	Coelodonta	rib
RPB_266							Poor	Upper Paleolithic	NO. 683	US17	K4	IV	-1.872	Y	Coelodonta	rib
RPB_267							Poor	Upper Paleolithic	NO. 682	US17	K4	IV	-1.874	Y	Coelodonta	rib
RPB_268	1198	1453	1550	2145	2869		Coelodonta	Upper Paleolithic	NO. 620	US17	K4	IV	-1.759	Y	Coelodonta	rib	Y
RPB_269		1453	1580	2115	2853		Mammuthus	Upper Paleolithic	NO. 1182	US17	J5	IIb	-1.871	Y	Coelodonta	rib	N
RPB_270							Poor	Upper Paleolithic	NO. 681	US17	K4	IV	-1.888	Y	Coelodonta	rib
RPB_28		1427	1550	2145	2883		Equine	Early/Middle Aurignacian	153-159	US16	J4	Ib	153-159	N
RPB_29		1427	1580	2131	2883		Caprine/Rangifer	Early/Middle Aurignacian	153-159	US16	J4	Ib	153-159	N
RPB_3	1208	1427	1580	2131	2853		Bos	Early/Middle Aurignacian	159-160	US16	J4	Ia/b	159-160	N
RPB_30	1208	1427	1580	2131	2853		Bos	Early/Middle Aurignacian	153-159	US16	J4	Ib	153-159	N
RPB_31	1208	1427	1580	2131	2853		Bos	Early/Middle Aurignacian	153-159	US16	J4	Ib	153-159	N
RPB_32							Poor	Early/Middle Aurignacian	153-159	US16	J4	Ib	153-159	N
RPB_33	1198	1427	1550	2145	2883		Equine	Early/Middle Aurignacian	153-159	US16	J4	Ib	153-159	N
RPB_34	1208	1427	1580	2131	2853		Bos	Early/Middle Aurignacian	154-156	US16	J4	IIB	154-156	N
RPB_35		1427	1580	2131	2853		Bos	Early/Middle Aurignacian	154-156	US16	J4	IIB	154-156	N
RPB_36	1208	1427	1580	2131	2853		Bos	Early/Middle Aurignacian	154-156	US16	J4	IIB	154-156	N
RPB_37		1427	1550	2145	2883		Equine	Early/Middle Aurignacian	154-156	US16	J4	IIB	154-156	N
RPB_38		1427	1580	2131	2883		Caprine/Rangifer	Early/Middle Aurignacian	154-156	US16	J4	IIB	154-156	N
RPB_39	1208	1427	1580	2131	2853		Bos	Early/Middle Aurignacian	154-156	US16	J4	IIB	154-156	N
RPB_4		1463		2149		1393	Aves	Early/Middle Aurignacian	159-160	US16	J4	Ia/b	159-160	N
RPB_40	1166	1427	1580	2131	2883		Rangifer	Early/Middle Aurignacian	152-154	US16	J4	IIa	152-154	N
RPB_41	1998	1427	1550	2145	2883		Equine	Early/Middle Aurignacian	152-154	US16	J4	IIa	152-154	N
RPB_42		1427	1580	2131	2853		Bos	Early/Middle Aurignacian	152-154	US16	J4	IIa	152-154	N
RPB_43							Poor	Early/Middle Aurignacian	152-154	US16	J4	IIa	152-154	N
RPB_44		1427	1580	2131	2883		Caprine/Rangifer	Early/Middle Aurignacian	152-154	US16	J4	IIa	152-154	N
RPB_45		1427	1580	2131	2883		Caprine/Rangifer	Early/Middle Aurignacian	152-154	US16	J4	IIa	152-154	N
RPB_46							Poor	Early/Middle Aurignacian	158-160	US16	J4	IId	158-160	N
RPB_47	1166	1427	1580	2131	2883		Rangifer	Early/Middle Aurignacian	158-160	US16	J4	IId	158-160	N
RPB_48	1166	1427	1580	2131	2883		Rangifer	Early/Middle Aurignacian	158-160	US16	J4	IId	158-160	N
RPB_49							Poor	Early/Middle Aurignacian	158-160	US16	J4	IId	158-160	N
RPB_5	1208	1427	1580	2131	2853		Bos	Early/Middle Aurignacian	159-160	US16	J4	Ia/b	159-160	N
RPB_50		1453	1550	2145	2869		Coelodonta	Early/Middle Aurignacian	158-160	US16	J4	IId	158-160	N
RPB_51		1427	1550	2145	2883		Equine	Early/Middle Aurignacian	158-160	US16	J4	IId	158-160	N
RPB_52	1166	1427	1580	2131	2883		Rangifer	Upper Paleolithic	180-184	US17/humus	J4	IV	180-184	N
RPB_53		1427	1580	2131	2883		Caprine/Rangifer	Upper Paleolithic	180-184	US17/humus	J4	IV	180-184	N
RPB_54		1427	1580	2131	2883		Caprine/Rangifer	Upper Paleolithic	180-184	US17/humus	J4	IV	180-184	N
RPB_55	1208	1427	1580	2131	2853		Bos	Upper Paleolithic	180-184	US17/humus	J4	IV	180-184	N
RPB_56		1427	1580	2131	2883		Caprine/Rangifer	Upper Paleolithic	180-184	US17/humus	J4	IV	180-184	N
RPB_57		1427	1580	2131	2883	3093	Caprine/Rangifer	Upper Paleolithic	180-184	US17/humus	J4	IV	180-184	N
RPB_58		1427	1550	2145	2883		Equine	Early/Middle Aurignacian	162-164	US16	J4	Ic	162-164	N
RPB_59	1198	1427	1550	2145	2883		Equine	Early/Middle Aurignacian	162-164	US16	J4	Ic	162-164	N
RPB_6	1226	1437	1566	2131	2853	1548	Vulpes vulpes	Early/Middle Aurignacian	162-164	US16	J4	Ib	162-164	N
RPB_60	1198	1427	1550	2145	2883		Equine	Early/Middle Aurignacian	162-164	US16	J4	Ic	162-164	N
RPB_61	1166	1427	1580	2131	2883		Rangifer	Early/Middle Aurignacian	162-164	US16	J4	Ic	162-164	N
RPB_62							Poor	Early/Middle Aurignacian	162-164	US16	J4	Ic	162-164	N
RPB_63	1998	1427	1550	2145	2883		Equine	Early/Middle Aurignacian	162-164	US16	J4	Ic	162-164	N
RPB_64		1427	1550	2145	2883		Equine	Upper Paleolithic	164-166	US16/17	J4	Ib	164-166	N
RPB_65		1427	1550	2145	2883		Equine	Upper Paleolithic	164-166	US16/17	J4	Ib	164-166	N
RPB_66		1427	1580	2131	2883		Caprine/Rangifer	Upper Paleolithic	164-166	US16/17	J4	Ib	164-166	N
RPB_67							Poor	Upper Paleolithic	164-166	US16/17	J4	Ib	164-166	N
RPB_68		1427	1550	2145	2883		Equine	Upper Paleolithic	164-166	US16/17	J4	Ib	164-166	N
RPB_69							Poor	Upper Paleolithic	164-166	US16/17	J4	Ib	164-166	N
RPB_7							Poor	Early/Middle Aurignacian	162-164	US16	J4	Ib	162-164	N
RPB_70		1427	1550	2145	2883		Equine	Early/Middle Aurignacian	160-162	US16	J4	IIa	160-162	N
RPB_71	1198	1427	1550	2145	2883		Equine	Early/Middle Aurignacian	160-162	US16	J4	IIa	160-162	N
RPB_72		1427	1580	2131	2883		Caprine/Rangifer	Early/Middle Aurignacian	160-162	US16	J4	IIa	160-162	N
RPB_73	1198	1427	1550	2145	2883		Equine	Early/Middle Aurignacian	160-162	US16	J4	IIa	160-162	N
RPB_74		1427	1580	2131	2883	3093	Caprine/Rangifer	Early/Middle Aurignacian	160-162	US16	J4	IIa	160-162	N
RPB_75		1427	1550	2145	2883		Equine	Early/Middle Aurignacian	160-162	US16	J4	IIa	160-162	N
RPB_76		1453	1550	2145	2869		Coelodonta	Early/Middle Aurignacian	156-158	US16	J4	IIIb	156-158	N
RPB_77	1198	1453	1550	2145	2869		Coelodonta	Early/Middle Aurignacian	156-158	US16	J4	IIIb	156-158	N
RPB_78		1453	1550	2145	2869		Coelodonta	Early/Middle Aurignacian	156-158	US16	J4	IIIb	156-158	N
RPB_79		1453	1550	2145	2869		Coelodonta	Early/Middle Aurignacian	156-158	US16	J4	IIIb	156-158	N
RPB_8		1453	1550	2145	2869		Coelodonta	Early/Middle Aurignacian	160-162	US16	J4	Ib	160-162	N
RPB_80	1208	1427	1580	2131	2853		Bos	Early/Middle Aurignacian	156-158	US16	J4	IIIb	156-158	N
RPB_81							Poor	Early/Middle Aurignacian	156-158	US16	J4	IIIb	156-158	N
RPB_82		1427	1580	2131	2883		Caprine/Rangifer	Early/Middle Aurignacian	158-160	US16	J4	IIIb	158-160	N
RPB_83		1427	1580	2131	2883		Caprine/Rangifer	Early/Middle Aurignacian	158-160	US16	J4	IIIb	158-160	N
RPB_84	1233	1453	1566	2163	2853		Ursus	Early/Middle Aurignacian	158-160	US16	J4	IIIb	158-160	N
RPB_85	1196	1427	1550	2131	2883		Cervine	Early/Middle Aurignacian	158-160	US16	J4	IIIb	158-160	N
RPB_86	1166	1427	1580	2131	2883		Rangifer	Early/Middle Aurignacian	158-160	US16	J4	IIIb	158-160	N
RPB_87		1453	1550	2145	2869		Coelodonta	Early/Middle Aurignacian	158-160	US16	J4	IIIb	158-160	N
RPB_88	1166	1427	1580	2131	2883		Rangifer	Aurignacian	150-152	US15	J4	III	150-152	N
RPB_89		1427	1580	2131	2883		Caprine/Rangifer	Aurignacian	150-152	US15	J4	III	150-152	N
RPB_9		1427	1580	2131	2883	3093	Caprine/Rangifer	Early/Middle Aurignacian	160-162	US16	J4	Ib	160-162	N
RPB_90	1198	1427	1550	2145	2883		Equine	Aurignacian	150-152	US15	J4	III	150-152	N
RPB_91	1208	1427	1580	2131	2853		Bos	Aurignacian	150-152	US15	J4	III	150-152	N
RPB_92							Poor	Aurignacian	150-152	US15	J4	III	150-152	N
RPB_93	1166	1427	1580	2131	2883		Rangifer	Aurignacian	150-152	US15	J4	III	150-152	N
RPB_94	1198	1427	1550	2145	2883		Equine	Aurignacian	152-154	US15	J4	III	152-154	N
RPB_95	1166	1427	1580	2131	2883		Rangifer	Aurignacian	152-154	US15	J4	III	152-154	N
RPB_96	1166	1427	1580	2131	2883		Rangifer	Aurignacian	152-154	US15	J4	III	152-154	N
RPB_97	1166	1427	1580	2131	2883		Rangifer	Aurignacian	152-154	US15	J4	III	152-154	N
RPB_98							Poor	Aurignacian	152-154	US15	J4	III	152-154	N
RPB_99							Poor	Aurignacian	152-154	US15	J4	III	152-154	N

## Sheet: Le Piage
ZooMS Information								Archaeological and morphological information
Sample #	A	B	C	D	F	Other Marker	ID	Cultural Attribution	Specimen#	Layer	Square	Subquare	Spit #/Z	NISP?	Species	Bodypart	Match?
PG_1		1427	1550	2145	2883		Equine	Solutrean/Badegoulian	I6-32	g	I6	d	5	N	ungulate 3/4	indeterminate long bone	Y??
PG_10	1166	1427	1580	2131	2883		Rangifer	Early Aurignacian	I6-373	b	I6	D	13	N	ungulate 2	indeterminate long bone	Y??
PG_100							Poor	Early Aurignacian	I3-260	b	I3	D	3	N	ungulate 2	indeterminate long bone
PG_101	1166	1427	1580	2131	2883		Rangifer	Early Aurignacian	384	b1	I3			N	ungulate 2/4	rib
PG_102	1166	1427	1580	2131	2883		Rangifer	Early Aurignacian	I3-387	b1	I3	C	9	N	ungulate 2	indeterminate long bone	Y??
PG_103	1208	1427	1580	2131	2853		Bos	Early Aurignacian	I3-500	b (or d?)	I3	D	5	N	ungulate 3/4	rib	Y??
PG_104		1427	1580	2131	2853		Bos	Early Aurignacian	I3-501	b (or d?)	I3	D	5	N	ungulate 3/4	indeterminate long bone	Y??
PG_105							Poor	Early Aurignacian	I3-579	b (or d?)	I3	D	8	N	ungulate 2	indeterminate long bone
PG_106	1166	1427	1580	2131	2883		Rangifer	Early Aurignacian	I3-586	b (or d?)	I3	C	4	N	ungulate 2	indeterminate long bone	Y??
PG_107	1166	1427	1580	2131	2883		Rangifer	Early Aurignacian	I3-677	d	I3	C	8	N	ungulate 2	mandible?	Y??
PG_108							Poor	Early Aurignacian	I3-687	d	I3	C	9	N	ungulate 3/4	indeterminate long bone
PG_109	1166	1427	1580	2131	2883		Rangifer	Early Aurignacian	I3-904	d3	I3	B	1	N	ungulate 2	indeterminate long bone	Y??
PG_11		1427	1550	2145	2883		Equine	Early Aurignacian	I6-379	b	I6	D	14	N	ungulate 3/4	indeterminate long bone	Y??
PG_110		1427	1550	2145	2883		Equine	Early Aurignacian	I3-912	d2	I3	A	3	N	ungulate 2	indeterminate long bone	N??
PG_111							Poor	Early Aurignacian	I3-1121	d3	I3		4	N	ungulate 2	indeterminate long bone
PG_112							Poor	Early Aurignacian	I3-12	b	I3	C	1	N	mammal	unidentified
PG_113	1166	1427	1580	2131	2883		Rangifer	Early Aurignacian	I3-17	b	I3	C	1	N	ungulate 2	indeterminate long bone	Y??
PG_114	1166	1427	1580	2131	2883		Rangifer	Early Aurignacian	I3-84	b	I3	C	2	N	ungulate 2	humerus	Y??
PG_115	1208	1427	1580	2131	2853		Bos	Early Aurignacian	I3-87	b	I3	C	2	N	ungulate 2/4	rib
PG_116	1166	1427	1580	2131	2883		Rangifer	Early Aurignacian	I3-200	b	I3	C	4	N	ungulate 2	indeterminate long bone	Y??
PG_117	1166	1427	1580	2131	2883		Rangifer	Early Aurignacian	I3-201	b	I3	D	3	N	ungulate 2/4	indeterminate long bone
PG_118	1208	1427	1580	2131	2853		Bos	Early Aurignacian	I3-228	b	I3	D	6	N	ungulate 3/4	indeterminate long bone	Y??
PG_119		1427	1550	2131	2883		Cervine	Early Aurignacian	I3-230	b	I3	D	6	N	ungulate 3/4	indeterminate long bone
PG_12	1166	1427	1580	2131	2883		Rangifer	Early Aurignacian	I6-385	b	I6	D	14	N	ungulate 2	indeterminate long bone	Y??
PG_120							Poor	Early Aurignacian	I3-359	b1 (or b?)	I3	C	6	N	ungulate 2/4	mandible
PG_121							Poor	Early Aurignacian	369	b1	I3			N	ungulate 2	indeterminate long bone
PG_122	1166	1427	1580	2131	2883		Rangifer	Early Aurignacian	I3-560	d	I3	B	2	N	ungulate 2/4	compact bone
PG_123	1208	1427	1580	2131	2853		Bos	Early Aurignacian	I3-566	b (or d?)	I3	D	7	N	ungulate 3/4	indeterminate long bone	Y??
PG_124							Poor	Early Aurignacian	I3-596	b (or d?)	I3	C	9	N	ungulate 3/4	indeterminate long bone
PG_125	1166	1427	1580	2131	2883		Rangifer	Early Aurignacian	I3-597	a (or d?)	I3	D	9	N	ungulate 2	indeterminate long bone	Y??
PG_126							Poor	Early Aurignacian	I3-765	d2	I3	A	1	N	ungulate 2	tibia
PG_127					83		Poor	Early Aurignacian	I3-767	d2	I3	A	1	N	ungulate 3/4	indeterminate long bone
PG_128	1208	1427	1580	2131	2853		Bos	Early Aurignacian	I3-969	d	I3	C	10	N	ungulate 2	indeterminate long bone	N??
PG_129	1166	1427	1580	2131	2883		Rangifer	Early Aurignacian	I3-970	d	I3	C	10	N	ungulate 2	indeterminate long bone	Y??
PG_13	1166	1427	1580	2131	2883		Rangifer	Early Aurignacian	I6-420	b	I6	D	15	N	ungulate 2	indeterminate long bone	Y??
PG_130	1166	1427	1580	2131	2883		Rangifer	Early Aurignacian	I3-1047	d2	I3		2	N	ungulate 2	indeterminate long bone	Y??
PG_131	1166	1427	1580	2131	2883		Rangifer	Early Aurignacian	I3-1118	d3	I3		4	N	ungulate 2	indeterminate long bone	Y??
PG_132	1166	1427	1580	2131	2883		Rangifer	Solutrean/Badegoulian	I2-1	ALPHA	I2	D	1	N	ungulate 2	indeterminate long bone	Y??
PG_133	1166	1427	1580	2131	2883		Rangifer	Early Aurignacian	I2-12	d	I2	D	1	N	ungulate 2	indeterminate long bone	Y??
PG_134		1427	1550	2145	2883		Equine	Early Aurignacian	I2-121	d	I2	C	11	N	mammal	unidentified
PG_135	1208	1427	1580	2131	2853		Bos	Early Aurignacian	I2-125	d	I2	D	9	N	ungulate 3/4	indeterminate long bone	Y??
PG_136	1208	1427	1580	2131	2853		Bos	Early Aurignacian	I2-147	d	I2	D	10	N	ungulate 3/4	indeterminate long bone	Y??
PG_137	1208	1427	1580	2131	2853		Bos	Early Aurignacian	I2-150	d	I2	C	13	N	ungulate 3/4	indeterminate long bone	Y??
PG_138	1166	1427	1580	2131	2883		Rangifer	Early Aurignacian	I2-234	d	I2	C	6	N	ungulate 2	indeterminate long bone	Y??
PG_139	1166	1427	1580	2131	2883		Rangifer	Early Aurignacian	I2-235	d	I2	C	6	N	ungulate 2	indeterminate long bone	Y??
PG_14	1166	1427	1580	2131	2883		Rangifer	Early Aurignacian	I6-425	b	I6	D	15	N	ungulate 2	tibia	Y??
PG_140	1166	1427	1580	2131	2883		Rangifer	Early Aurignacian	I2-256	d	I2	C	7	N	ungulate 2	indeterminate long bone	Y??
PG_141	1166	1427	1580	2131	2883		Rangifer	Early Aurignacian	I2-273	d	I2	C	9	N	ungulate 2	indeterminate long bone	Y??
PG_142							Poor	Solutrean/Badegoulian	I-1-1	ALPHA SOUCHE (or alpha?)	I-1	b	1	N	ungulate 3/4	indeterminate long bone
PG_143	1166	1427	1580	2131	2883		Rangifer	Solutrean/Badegoulian	I-1-9	ALPHA SOUCHE (or alpha?)	I-1	b	1	N	ungulate 2	indeterminate long bone	Y??
PG_144	1208	1427	1580	2131	2853		Bos	Solutrean/Badegoulian	I-1-27	ALPHA SOUCHE (or alpha?)	I-1	D	2	N	ungulate 2/4	indeterminate long bone
PG_145	1166	1427	1580	2131	2883		Rangifer	Solutrean/Badegoulian	I-1-32	ALPHA SOUCHE (or alpha?)	I-1	C	1	N	ungulate 2/4	compact bone
PG_146	1166	1427	1580	2131	2883		Rangifer	Late Aurignacian	I-1-85	BETA	I-1	C	3	N	ungulate 2	indeterminate long bone	Y??
PG_147	1208	1427	1580	2131	2853		Bos	Late Aurignacian	I-1-95	BETA	I-1	D	2	N	ungulate 2/4	compact bone
PG_148		1427	1580	2131	2853		Bos	Solutrean/Badegoulian	I1-1	ALPHA	I1	C	2	N	ungulate 3/4	indeterminate long bone	Y??
PG_149		1427	1550	2131	2883		Cervine	Solutrean/Badegoulian	I1-3	ALPHA	I1	C	2	N	ungulate 2	indeterminate long bone	Y??
PG_15	1208	1427	1580	2131	2853		Bos	Early Aurignacian	I6-430	b	I6	D	15	N	ungulate 3/4	tibia	Y??
PG_150	1208	1427	1580	2131	2853		Bos	Late Aurignacian	I1-124	BETA	I1	D	5	N	ungulate 3/4	compact/spongy bone	Y??
PG_151		1427	1550	2145	2883		Equine	Late Aurignacian	I1-125	BETA	I1	D	5	N	mammal	unidentified
PG_152		1427	1550	2145	2883		Equine	Solutrean/Badegoulian	H4-3	2	H4	D	1	N	ungulate 3/4	indeterminate long bone	Y??
PG_153	1166	1427	1580	2131	2883		Rangifer	Solutrean/Badegoulian	H4-4	2	H4	D	1	N	ungulate 2	indeterminate long bone	Y??
PG_154	1198	1427	1550	2145	2883		Equine	Solutrean/Badegoulian	H4-26	2	H4	D	1	N	ungulate 3/4	unidentified	Y??
PG_155	1198	1427	1550	2145	2883		Equine	Solutrean/Badegoulian	H4-28	2	H4	D	1	N	ungulate 3/4	unidentified	Y??
PG_156	1166	1427	1580	2131	2883		Rangifer	Early Aurignacian	H4-184	b	H4	B	3	N	ungulate 2	indeterminate long bone	Y??
PG_157	1208	1427	1580	2131	2853		Bos	Early Aurignacian	H4-196	b	H4	B	3	N	ungulate 3/4	indeterminate long bone	Y??
PG_158		1427	1580	2131	2883		Rangifer	Early Aurignacian	H4-243	b	H4	A	5	N	ungulate 2	indeterminate long bone	Y??
PG_159	1208	1427	1580	2131	2853		Bos	Early Aurignacian	H4-250	b	H4	B	4	N	ungulate 3/4	indeterminate long bone	Y??
PG_16	1166	1427	1580	2131	2883	3093	Rangifer	Early Aurignacian	I6-440	b	I6	D	15	N	ungulate 2	indeterminate long bone	Y??
PG_160	1208	1427	1580	2131	2853		Bos	Early Aurignacian	H4-264	b	H4	A	5	N	ungulate 3/4	rib	Y??
PG_161	1208	1427	1580	2131	2853		Bos	Early Aurignacian	H4-265	b	H4	A	5	Y	Rangifer	antler	N
PG_162							Poor	Early Aurignacian	H3-5	b	H3	B	1	Y	Rangifer	metapodial
PG_163	1166	1427	1580	2131	2883		Rangifer	Solutrean/Badegoulian	H1-22	ALPHA SOUCHE (or alpha?)	H1	A	1	N	ungulate 2	compact/spongy bone	Y??
PG_164							Poor	Solutrean/Badegoulian	H5-1	ALPHA BASE	H5	D	1	N	mammal	unidentified
PG_165	1166	1427	1580	2131	2883		Rangifer	Solutrean/Badegoulian	H5-4	ALPHA BASE	H5	D	1	N	ungulate 2	indeterminate long bone	Y??
PG_166	1226	1437	1566	2131	2853		Vulpes vulpes	Solutrean/Badegoulian	H6-8	ALPHA	H6	b	1	N	mammal 1	indeterminate long bone	Y??
PG_167							Poor	Solutrean/Badegoulian	H6-16	ALPHA	H6	a	1	N	ungulate 2	unidentified
PG_168	1166	1427	1580	2131	2883		Rangifer	Solutrean/Badegoulian	H-1-1	ALPHA SOUCHE (or alpha?)	H-1	B	1	N	ungulate 2	indeterminate long bone	Y??
PG_169	1166	1427	1580	2131	2883		Rangifer	Solutrean/Badegoulian	H-1-4	ALPHA SOUCHE (or alpha?)	H-1	B	1	N	ungulate 2	indeterminate long bone	Y??
PG_17	1166	1427	1580	2131	2883		Rangifer	Early Aurignacian	I6-487	b	I6	D	15	N	ungulate 2	femur	Y??
PG_170	1166	1427	1580	2131	2883		Rangifer	Solutrean/Badegoulian	H-1-26	ALPHA SOUCHE (or alpha?)	H-1	B	2	N	ungulate 2	indeterminate long bone	Y??
PG_171	1166	1427	1580	2131	2883		Rangifer	Aurignacian/Solutrean/Badegoulian	H-1-32	d (or alpha?)	H-1	B	3	N	ungulate 2	tibia	Y??
PG_172		1437	1566	2131	2853	1548	Vulpes vulpes	Solutrean/Badegoulian	E2-3	ALPHA	E2	A	3	N	mammal 1	indeterminate long bone	Y??
PG_173		1427	1550	2145	2883		Equine	Solutrean/Badegoulian	E2-8	ALPHA	E2	A	6	N	ungulate 2/4	indeterminate long bone
PG_174	1198	1427	1550	2145	2883		Equine	Solutrean/Badegoulian	E3-62	ALPHA	E3	B	4	N	mammal	unidentified
PG_175	1208	1427	1580	2131	2853		Bos	Solutrean/Badegoulian	E3-64	ALPHA	E3	B	4	N	ungulate 3/4	indeterminate long bone	Y??
PG_176	1166	1427	1580	2131	2883		Rangifer	Solutrean/Badegoulian	E4-3	ALPHA	E4	C	1	N	ungulate 2	indeterminate long bone	Y??
PG_177		1427	1550	2145	2883		Equine	Solutrean/Badegoulian	E4-34	ALPHA	E4	B	6	N	ungulate 3/4	unidentified	Y??
PG_178	1166	1427	1580	2131	2883		Rangifer	Solutrean/Badegoulian	E5-15	ALPHA	E5	A	2	N	ungulate 2	indeterminate long bone	Y??
PG_179	1198	1427	1550	2145	2883		Equine	Solutrean/Badegoulian	E5-16	ALPHA	E5	A	2	N	ungulate 3/4	mandible	Y??
PG_18							Poor	Early Aurignacian	I6-492	b	I6	D	15	N	ungulate 2/4	indeterminate long bone
PG_180	1208	1427	1580	2131	2853		Bos	Solutrean/Badegoulian	J-1-7	ALPHA SOUCHE (or alpha?)	J-1	c	1	N	ungulate 3/4	unidentified	Y??
PG_181	1208	1427					Bos	Early Aurignacian	I6-244	b	I6	D	9	Y	Equine	mandible	N
PG_182		1427	1550	2145	2883		Equine	Early Aurignacian	I5-352	a	I5	c	1	Y	Equine	phalanx 1	Y
PG_183		1427	1550	2145	2883		Equine	Early Aurignacian	I5-353	a	I5	c	1	Y	Equine	rib	Y
PG_184		1427	1550	2145	2883		Equine	Early Aurignacian	I5-1433	b	I5	C	17	Y	Equine	tibia	Y
PG_185							Poor	Early Aurignacian	I5-1266	b	I5	C	16	Y	LEPUS	metapodial
PG_186		1427	1580	2131	2883	3093	Caprine/Rangifer	Solutrean/Badegoulian	T30	ALPHA	G1	B	2	Y	Caprine	tooth	Y?
PG_187	1196	1427	1580	2131	2883		Caprine	Early Aurignacian	I3-20	b	I3	C	1	Y	Caprine	tarsal	Y
PG_188							Poor	Early Aurignacian	I3-184	b	I3	D	1	Y	Cervine	rib
PG_189	1226	1453	1566	2131	2853	1548	Vulpes lagopus	Early Aurignacian	I4-153	b	I4	C	2	Y	Vulpes	innominate	Y
PG_19		1427	1550	2145	2883		Equine	Early Aurignacian	I6-502	b	I6	D	16	N	ungulate 3/4	tibia	Y??
PG_190	1166	1427	1580	2131	2883		Rangifer	Early Aurignacian	I3-278	b	I3	D	4	Y	Rangifer	femur	Y
PG_191							Poor	Early Aurignacian	I6-671	b	I6	D	18	Y	Bos	scaphoid
PG_192	1208	1427	1580	2131	2853		Bos	Early Aurignacian	I5-552	b	I5	D		Y	Bos	scaphoid	Y
PG_193							Poor	Early Aurignacian	I5-614	b	I5	B		Y	Bos	radius
PG_194	1208	1427	1580	2131	2853		Bos	Early Aurignacian	I5-951	b	I5	B	9	Y	Bos	radius	Y
PG_195	1208	1427	1580	2131	2853		Bos	Early Aurignacian	I3-237	b	I3	D	2	Y	Bos	metacarpal	Y
PG_196		1427	1580	2131	2853		Poor	Early Aurignacian	I2-260	d	I2	C	8	Y	Bos	metacarpal
PG_197		1427	1550	2131	2883		Cervine	Early Aurignacian	I6-655	b	I6	A	18	Y	Bos	metatarsal	N
PG_198		1427	1550	2131	2883		Cervine	Early Aurignacian	I6-151	a	I6	C	1	Y	Bos	radius	N
PG_199	1208	1427	1580	2131	2853		Bos	Early Aurignacian	I5-425	b	I5	C		Y	Bos	tibia	Y
PG_2	1166	1427	1580	2131	2883		Rangifer	Solutrean/Badegoulian	I6-50	g	I6	d	6	Y	Rangifer	indeterminate long bone	Y
PG_20		1427	1580	2131	2883	3093	Caprine/Rangifer	Early Aurignacian	I6-512	b	I6	D	16	N	ungulate 2	indeterminate long bone	Y??
PG_200	1208	1427	1580	2131	2853	3033	Bos	Early Aurignacian	I6-348	b	I6	D	13	Y	Bos	tibia	Y
PG_201	1166	1427	1580	2131	2883		Rangifer	Early Aurignacian	I4-694	b2	I4	c	13	Y	Rangifer	humerus	Y
PG_202		1427	1580	2131	2883		Caprine/Rangifer	Early Aurignacian	I4-760	b2	I4	d	15	Y	Rangifer	humerus	Y?
PG_203	1166	1427	1580	2131	2883	3093	Rangifer	Early Aurignacian	I5-1822	b2	I5	A	3	Y	Rangifer	humerus	Y
PG_204	1166	1427	1580	2131	2883	3093	Rangifer	Early Aurignacian	I5-2373	b2	I5	C	3	Y	Rangifer	humerus	Y
PG_205							Poor	Early Aurignacian	I5-2676	b2	I5	C	8	Y	Rangifer	humerus
PG_206							Poor	Early Aurignacian	I5-2233	b2	I5	D	5	Y	Rangifer	humerus
PG_207	1166	1427	1580	2131	2883	3093	Rangifer	Early Aurignacian	I5-2515	b2	I5	C	5	Y	Rangifer	humerus	Y
PG_208	1208	1427	1580	2131	2853	LT	Bos	Early Aurignacian	I4-919	b2	I4	d	18	Y	Rangifer	humerus	N
PG_209							Poor	Early Aurignacian	I3-1163	d2	I3	D	2	Y	Rangifer	humerus
PG_21	1208	1427	1580	2131	2853		Bos	Early Aurignacian	I6-666	b	I6	D	18	N	ungulate 2/4	spondy bone
PG_210							Poor	Early Aurignacian	I5-2390	b2	I5	C	4	Y	Rangifer	humerus
PG_211	1166	1427	1580	2131	2883	3093	Rangifer	Early Aurignacian	I5-2719	b2	I5	A	7	Y	Rangifer	humerus	Y
PG_212	1166	1427	1580	2131	2883	3093	Rangifer	Early Aurignacian	I5-2854	b2	I5	B	6	Y	Rangifer	humerus	Y
PG_213	1166	1427	1580	2131	2883	3093	Rangifer	Early Aurignacian	I5-2731	b2	I5	A	7	Y	Rangifer	humerus	Y
PG_214	1166	1427	1580	2131	2883	3093	Rangifer	Early Aurignacian	I5-2876	b3	I5	A	2	Y	Rangifer	humerus	Y
PG_215	1166	1427	1580	2131	2883	3093	Rangifer	Early Aurignacian	I4-482	b1	I4	D	7	Y	Rangifer	femur	Y
PG_216							Poor	Early Aurignacian	I4-631	b2	I4	c	11	Y	Rangifer	tibia
PG_217	1166	1427	1580	2131	2883	3093	Rangifer	Early Aurignacian	I4-674	b2	I4	c	13	Y	Rangifer	femur	Y
PG_218		1427	1580	2131	2883		Caprine/Rangifer	Early Aurignacian	I4-768	b2	I4	c	15	Y	Rangifer	femur	Y?
PG_219	1166	1427	1580	2131	2883	3093	Rangifer	Early Aurignacian	I4-993	b2	I4	c	18	Y	Rangifer	femur	Y
PG_22	1166	1427	1580	2131	2883		Rangifer	Early Aurignacian	I6-674	b	I6	D	18	N	ungulate 2	indeterminate long bone	Y??
PG_220		1427	1580	2131	2883		Caprine/Rangifer	Early Aurignacian	I5-1741	b2	I5	B	2	Y	Rangifer	femur	Y?
PG_221							Poor	Early Aurignacian	I5-1743	b2	I5	A	2	Y	Rangifer	femur
PG_222	1166	1427	1580	2131	2883	3093	Rangifer	Early Aurignacian	I5-1829	b2	I5	A	4	Y	Rangifer	femur	Y
PG_223	1166	1427	1580	2131	2883	3093	Rangifer	Early Aurignacian	I5-1981	b2	I5	A	4	Y	Rangifer	femur	Y
PG_224							Poor	Early Aurignacian	I5-2341	b2	I5	C	3	Y	Rangifer	femur
PG_225							Poor	Early Aurignacian	I5-2427	b2	I5	D	8	Y	Rangifer	femur
PG_226	1166	1427	1580	2131	2883	3093	Rangifer	Early Aurignacian	I5-2543	b2	I5	C	6	Y	Rangifer	femur	Y
PG_227	1166	1427	1580	2131	2883	3093	Rangifer	Early Aurignacian	I5-2562	b2	I5	C	6	Y	Rangifer	femur	Y
PG_228	1166	1427	1580	2131	2883	3093	Rangifer	Early Aurignacian	I5-2968	b7	I5	B	1	Y	Rangifer	femur	Y
PG_229	1166	1427	1580	2131	2883	3093	Rangifer	Early Aurignacian	I5-3037	b6	I5	B	1	Y	Rangifer	femur	Y
PG_23	1166	1427	1580	2131	2883		Rangifer	Solutrean/Badegoulian	39	h	I5			N	ungulate 2	indeterminate long bone	Y??
PG_230							Poor	Early Aurignacian	I4-468	b1	I4	C	10	Y	Rangifer	metacarpal
PG_231							Poor	Early Aurignacian	I4-1069	b2	I4	c	19	Y	Rangifer	metacarpal
PG_232							Poor	Early Aurignacian	I5-1725	b2	I5	B	1	Y	Rangifer	hyoid
PG_233							Poor	Early Aurignacian	I5-1932	b2	I5	A	4	Y	Rangifer	metacarpal
PG_234							Poor	Early Aurignacian	I5-1971	b2	I5	A	4	Y	Rangifer	metacarpal
PG_235	1166	1427	1580	2131	2883	3093	Rangifer	Early Aurignacian	I5-2132	b2 (or b?)	I5	C	1	Y	Rangifer	metacarpal	Y
PG_236							Poor	Early Aurignacian	I5-2164	b2	I5	D	4	Y	Rangifer	metacarpal
PG_237							Poor	Early Aurignacian	I5-2283	b2	I5	D	6	Y	Rangifer	metacarpal
PG_238	1166	1427	1580	2131	2883	3093	Rangifer	Early Aurignacian	I5-2583	b2	I5	D	10	Y	Rangifer	metacarpal	Y
PG_239							Poor	Early Aurignacian	I5-2303	b2	I5	D	6	Y	Rangifer	metacarpal
PG_24	1208	1427	1580	2131	2853		Bos	Solutrean/Badegoulian	I5-42	h	I5	D	6	N	ungulate 3/4	unidentified	Y??
PG_240	1166	1427	1580	2131	2883	3093	Rangifer	Early Aurignacian	I5-2410	b2	I5	D	8	Y	Rangifer	metacarpal	Y
PG_241							Poor	Early Aurignacian	I5-2416	b2	I5	D	8	Y	Rangifer	metacarpal
PG_242	1166	1427	1580	2131	2883	3093	Rangifer	Early Aurignacian	I5-2419	b2	I5	C	4	Y	Rangifer	metacarpal	Y
PG_243							Poor	Early Aurignacian	I5-2781	b2	I5	D	15	N	ungulate 2	metacarpal
PG_244	1166	1427	1580	2131	2883	3093	Rangifer	Early Aurignacian	I5-2817	b2	I5	B	5	Y	Rangifer	metacarpal	Y
PG_245							Poor	Early Aurignacian	I3-358	b1 (or b?)	I3	C	6	Y	Rangifer	radio-ulna
PG_246	1166	1427	1580	2131	2883	3093	Rangifer	Early Aurignacian	I3-630	d	I3	D	13	Y	Rangifer	metatarsal	Y
PG_247	1166	1427	1580	2131	2883	3093	Rangifer	Early Aurignacian	I4-690	b2	I4	d	15	Y	Rangifer	radio-ulna	Y
PG_248	1166	1427	1580	2131	2883	3093	Rangifer	Early Aurignacian	I6-789	b2	I6	D	1	Y	Rangifer	radius	Y
PG_249							Poor	Early Aurignacian	I5-1753	b2	I5	A	2	Y	Rangifer	radio-ulna
PG_25	1166	1427	1580	2131	2883		Rangifer	Early Aurignacian	I5-367	a	I5	C	4	N	ungulate 2	indeterminate long bone	Y??
PG_250							Poor	Early Aurignacian	I5-1891	b2	I5	A	4	Y	Rangifer	radius
PG_251	1166	1427	1580	2131	2883	3093	Rangifer	Early Aurignacian	I5-2148	b2	I5	C	1	Y	Rangifer	radius	Y
PG_252	1166	1427	1580	2131	2883	3093	Rangifer	Early Aurignacian	I5-2181	b2	I5	C	2	Y	Rangifer	radius	Y
PG_253	1166	1427	1580	2131	2883	3093	Rangifer	Early Aurignacian	I5-2339	b2	I5	C	3	Y	Rangifer	radio-ulna	Y
PG_254	1166	1427	1580	2131	2883	3093	Rangifer	Early Aurignacian	I5-2418	b2	I5	C	4	Y	Rangifer	radius	Y
PG_255							Poor	Early Aurignacian	I5-2647	b2	I5	D	13	Y	Rangifer	radio-ulna
PG_256	1166	1427	1580	2131	2883	3093	Rangifer	Early Aurignacian	I5-2937	b7	I5	B	1	Y	Rangifer	radio-ulna	Y
PG_257	1166	1427	1580	2131	2883	3093	Rangifer	Early Aurignacian	I5-2975	b7	I5	B	1	Y	Rangifer	radius	Y
PG_258	1166	1427	1580	2131	2883	3093	Rangifer	Early Aurignacian	I5-2994	b3	I5	A	3	Y	Rangifer	radius	Y
PG_259	1166	1427	1580	2131	2883	3093	Rangifer	Early Aurignacian	I5-3014	b7	I5	B		Y	Rangifer	radius	Y
PG_26	1166	1427	1580	2131	2883		Rangifer	Early Aurignacian	I5-374	b2	I5	D	0	N	ungulate 2	indeterminate long bone	Y??
PG_260	1166	1427	1580	2131	2883	3093	Rangifer	Early Aurignacian	I5-1811	b2	I5	A	3	Y	Rangifer	metatarsal	Y
PG_261		1437	1566	2131	2853	peg	Vulpes vulpes	Early Aurignacian	I5-2326	b2	I5	D	6	Y	Rangifer	metatarsal	N
PG_262	1166	1427	1580	2131	2883	3093	Rangifer	Early Aurignacian	I5-2343	b2	I5	D	7	Y	Rangifer	metatarsal	Y
PG_263							Poor	Early Aurignacian	I5-2357	b2	I5	C	3	Y	Rangifer	metatarsal
PG_264							Poor	Early Aurignacian	I5-2735	b2	I5	A	7	Y	Rangifer	metatarsal
PG_265							Poor	Early Aurignacian	I5-2457	b2	I5	C	4	Y	Rangifer	metatarsal
PG_266							Poor	Early Aurignacian	I5-2476	b2	I5		21	Y	Rangifer	metatarsal
PG_267	1166	1427	1580	2131	2883	3093	Rangifer	Early Aurignacian	I5-2484	b2	I5		5	Y	Rangifer	metatarsal	Y
PG_268	1166	1427	1580	2131	2883	3093	Rangifer	Early Aurignacian	I5-2526	b2	I5	C	5	Y	Rangifer	metatarsal	Y
PG_269							Poor	Early Aurignacian	I5-2715	b2	I5	A	7	Y	Rangifer	metatarsal
PG_270							Poor	Early Aurignacian	I5-2788	b2	I5	D	15	Y	Rangifer	metatarsal
PG_271							Poor	Early Aurignacian	I5-2842	b3	I5	A	0	Y	Rangifer	metatarsal
PG_272	1166	1427	1580	2131	2883	3093	Rangifer	Early Aurignacian	I5-2910	b6	I5	B	1	Y	Rangifer	metatarsal	Y
PG_273		1427	1580	2131	2883		Caprine/Rangifer	Early Aurignacian	I5-2957	b7	I5	B	1	Y	Rangifer	metapodial	Y?
PG_274							Poor	Early Aurignacian	I5-3007	b3	I5	A	4	Y	Rangifer	metatarsal
PG_275							Poor	Early Aurignacian	I5-2335	b2	I5	D	6	Y	Rangifer	metapodial
PG_276							Poor	Early Aurignacian	I5-2346	b2	I5	D	7	Y	Rangifer	metapodial
PG_277	1166	1427	1580	2131	2883	LT 3093	Rangifer	Early Aurignacian	I5-2734	b2	I5	A	7	Y	Rangifer	metapodial	Y
PG_278	1166	1427	1580	2131	2883	3093	Rangifer	Early Aurignacian	I5-2800	b2	I5	B	5	Y	Rangifer	metapodial	Y
pg_279	1166	1427	1580	2131	2883	3093	Rangifer	Early Aurignacian	I5-2822	b2	I5	B	5	Y	Rangifer	metapodial	Y
PG_28	1166	1427	1580	2131	2883		Rangifer	Early Aurignacian	I5-403	b	I5	C	2	N	ungulate 2	indeterminate long bone	Y??
PG_280							Poor	Early Aurignacian	H4-205	b	H4	A	4	Y	Rangifer	metatarsal
pg_281							Poor	Early Aurignacian	I4-230	b	I4	C	3	Y	Rangifer	metatarsal
PG_282	1166	1427	1580	2131	2883	3093	Rangifer	Early Aurignacian	I2-277	d	I2	C	9	Y	Rangifer	metatarsal	Y
pg_283	1166	1427	1580	2131	2883	3093	Rangifer	Early Aurignacian	I4-292	b	I4	D	4	Y	Rangifer	metatarsal	Y
PG_284	1166	1427	1580	2131	2883	3093	Rangifer	Early Aurignacian	I2-383	d2	I2	C	3	Y	Rangifer	metatarsal	Y
pg_285	1166	1427	1580	2131	2883	3093	Rangifer	Early Aurignacian	I3-430	b (or d?)	I3	C	1	Y	Rangifer	metatarsal	Y
PG_286	1166	1427	1580	2131	2883		Rangifer	Early Aurignacian	I6-596	b	I6	D	17	Y	Rangifer	metatarsal	Y
PG_287		1427	1580	2131	2883	3093	Caprine/Rangifer	Early Aurignacian	I6-737	b	I6	D	20	Y	Rangifer	metatarsal	Y?
PG_288	1166	1427	1580	2131	2883		Rangifer	Early Aurignacian	I6-755	b	I6	D	20	Y	Rangifer	metatarsal	Y
PG_289	1166	1427	1580	2131	2883		Rangifer	Early Aurignacian	I5-1815	b	I5	D	8	Y	Rangifer	metatarsal	Y
PG_29							Poor	Early Aurignacian	I5-457	b	I5	C		N	ungulate 2	indeterminate long bone
PG_290	1166	1427	1580	2131	2883	3093	Rangifer	Early Aurignacian	I5-1835	b	I5	C	21	Y	Rangifer	metatarsal	Y
PG_291	1166	1427	1580	2131	2883	3093	Rangifer	Early Aurignacian	I5-1836	b	I5	C	21	Y	Rangifer	metatarsal	Y
PG_292	1166	1427	1580	2131	2883	3093	Rangifer	Early Aurignacian	I5-1865	b	I5	D	8	Y	Rangifer	metatarsal	Y
PG_293		1427	1580	2131	2883		Caprine/Rangifer	Early Aurignacian	I5-1948	b	I5	C	21	Y	Rangifer	metatarsal	Y?
PG_294	1166	1427	1580	2131	2883	3093	Rangifer	Early Aurignacian	I5-2101	b	I5	D	10	Y	Rangifer	metatarsal	Y
PG_295	1166	1427	1580	2131	2883	3093	Rangifer	Early Aurignacian	T86	a	I4	C	2	Y	Rangifer	metapodial	Y
PG_296		1427	1580	2131	2883	3093	Caprine/Rangifer	Early Aurignacian	I6-115	a	I6	d	1	Y	Rangifer	metapodial	Y?
PG_297	1166	1427	1580	2131	2883	3093	Rangifer	Early Aurignacian	I6-150	a	I6	C	1	Y	Rangifer	metapodial	Y
PG_298	1166	1427	1580	2131	2883	3093	Rangifer	Early Aurignacian	H4-246	b	H4	B	4	Y	Rangifer	metapodial	Y
PG_299	1166	1427	1580	2131	2883	3093	Rangifer	Early Aurignacian	I5-432	b	I5	C		Y	Rangifer	metapodial	Y
PG_3		1427	1580	2131	2883	3093	Caprine/Rangifer	Solutrean/Badegoulian	I6-105	g	I6	c	10	N	ungulate 2	indeterminate long bone	Y??
PG_30							Poor	Early Aurignacian	I5-475	b	I5	C	4	N	mammal	unidentified
PG_300	1208	1427	1580	2131	2853		Bos	Early Aurignacian	I4-498	b	I4	D	8	Y	Rangifer	metapodial	N
PG_301	1166	1427	1580	2131	2883		Rangifer	Early Aurignacian	I4-499	b	I4	D	8	Y	Rangifer	metapodial	Y
PG_302	1166	1427	1580	2131	2883	3093	Rangifer	Early Aurignacian	I6-628	b	I6	D	17	Y	Rangifer	metapodial	Y
PG_303		1427	1580	2131	2883	3093	Caprine/Rangifer	Early Aurignacian	I5-1354	b	I5	C	16	Y	Rangifer	metapodial	Y?
PG_304	1166	1427	1580	2131	2883	3093	Rangifer	Early Aurignacian	I3-1376	d	I3	D	0	Y	Rangifer	metapodial	Y
PG_305							Poor	Early Aurignacian	I5-1491	b	I5	C	18	Y	Rangifer	metapodial
PG_306							Poor	Early Aurignacian	I5-1572	b	I5	D	7	Y	Rangifer	metapodial
PG_307	1166	1427	1580	2131	2883	3093	Rangifer	Early Aurignacian	I5-1658	b	I5	A	8	Y	Rangifer	metapodial	Y
PG_308	1166	1427	1580	2131	2883	3093	Rangifer	Early Aurignacian	I5-1998	b	I5	C	21	Y	Rangifer	metapodial	Y
PG_309	1166	1427	1580	2131	2883	3093	Rangifer	Early Aurignacian	I5-2030	b	I5	D	9	Y	Rangifer	metapodial	Y
PG_31		1427	1550	2145	2883		Equine	Early Aurignacian	I5-618	b	I5	B		N	ungulate 3/4	indeterminate long bone	Y??
PG_310	1166	1427	1580	2131	2883		Rangifer	Early Aurignacian	G1-32	a	G1	B	5	Y	Rangifer	radio-ulna	Y
PG_311	1166	1427	1580	2131	2883	3093	Rangifer	Early Aurignacian	H4-140	b	H4	B	2	Y	Rangifer	radio-ulna	Y
PG_312	1166	1427	1580	2131	2883	3093	Rangifer	Early Aurignacian	I6-620	b	I6	D	17	Y	Rangifer	radius	Y
PG_313							Poor	Early Aurignacian	I3-705	d2	I3	D	2	Y	Rangifer	radius
PG_315	1166	1427	1580	2131	2883	3093	Rangifer	Early Aurignacian	I5-2039	b	I5	D	9	Y	Rangifer	radius	Y
PG_316	1166	1427	1580	2131	2883		Rangifer	Early Aurignacian	I3-73	b	I3	C	2	Y	Rangifer	femur	Y
PG_317	1166	1427	1580	2131	2883		Rangifer	Early Aurignacian	I4-144	b	I4	C	2	Y	Rangifer	femur	Y
PG_318	1166	1427	1580	2131	2883		Rangifer	Early Aurignacian	I3-187	b	I3	D	8	Y	Rangifer	femur	Y
PG_319		1427		2131	2883	3093	Caprine/Rangifer	Early Aurignacian	H4-214	b	H4	A	4	Y	Rangifer	femur	Y?
PG_32	1166	1427	1580	2131	2883		Rangifer	Early Aurignacian	I5-625	b	I5	B		N	ungulate 2	metacarpal?	Y??
PG_320	1166	1427	1580	2131	2883	3093	Rangifer	Early Aurignacian	I6-283	b	I6	A	9	Y	Rangifer	femur	Y
PG_321	1166	1427	1580	2131	2883	3093	Rangifer	Early Aurignacian	H4-354	b	H4	B	5	Y	Rangifer	femur	Y
PG_322	1166	1427	1580	2131	2883	3093	Rangifer	Early Aurignacian	I3-469	b (or d?)	I3	C	3	Y	Rangifer	femur	Y
PG_323	1166	1427	1580	2131	2883	3093	Rangifer	Early Aurignacian	I6-776	b	I6	D	21	Y	Rangifer	femur	Y
PG_324							Poor	Early Aurignacian	I3-1188	d	I3	D	26	Y	Rangifer	femur
PG_325	1166	1427	1580	2131	2883	3093	Rangifer	Early Aurignacian	I5-1353	b	I5	C	16	Y	Rangifer	femur	Y
PG_326	1166	1427	1580	2131	2883	3093	Rangifer	Early Aurignacian	I5-1490	b	I5	C	18	Y	Rangifer	femur	Y
PG_327		1427	1580	2131	2883	3093	Rangifer	Early Aurignacian	I5-1499	b	I5	C	19	Y	Rangifer	femur	Y
PG_328	1166	1427	1580	2131	2883	3093	Rangifer	Early Aurignacian	I5-1523	b	I5	C	19	Y	Rangifer	femur	Y
PG_329	1166	1427	1580	2131	2883	3093	Rangifer	Early Aurignacian	I5-1630	b	I5	B	14	Y	Rangifer	femur	Y
PG_33		1427	1580	2131	2883	3093	Caprine/Rangifer	Early Aurignacian	I5-652	b	I5	C	6	N	ungulate 2	indeterminate long bone	Y??
PG_330	1166	1427	1580	2131	2883	3093	Rangifer	Early Aurignacian	I5-1780	b	I5	C	21	Y	Rangifer	femur	Y
PG_331							Poor	Early Aurignacian	H4-108	b	H4	B	1	Y	Rangifer	metacarpal
PG_332	1166	1427	1580	2131	2883	3093	Rangifer	Early Aurignacian	I2-109	d	I2	D	3	Y	Rangifer	metacarpal	Y
PG_333	1166	1427	1580	2131	2883	3093	Rangifer	Early Aurignacian	I4-165	b	I4	D	2	Y	Rangifer	metacarpal	Y
PG_334	1166	1427	1580	2131	2883	3093	Rangifer	Early Aurignacian	H4-325	b	H4	B	5	Y	Rangifer	metacarpal	Y
PG_335							Poor	Early Aurignacian	I2-408	d	I2		18	Y	Rangifer	metacarpal
PG_336		1427	1580	2131	2883	Poor	Caprine/Rangifer	Early Aurignacian	I6-457	b	I6	D	15	Y	Rangifer	metacarpal	Y?
PG_337	1166	1427	1580	2131	2883	3093	Rangifer	Early Aurignacian	I5-1976	b2	I5	A	4	N	ungulate 2	indeterminate long bone	Y??
PG_338	1166	1427	1580	2131	2883	3093	Rangifer	Early Aurignacian	I6-705	b	I6	D	19	Y	Rangifer	metacarpal	Y
PG_339	1208	1427	1580	2131	2853		Bos	Early Aurignacian	I5-862	b	I5	C	10	Y	Rangifer	metacarpal	N
PG_34							Poor	Early Aurignacian	I5-653	b	I5	C	6	N	ungulate 2	indeterminate long bone
PG_340							Poor	Early Aurignacian	I5-1775	b	I5	C	21	Y	Rangifer	metacarpal
PG_341	1166	1427	1580	2131	2883	3093	Rangifer	Early Aurignacian	I5-1875	b	I5	C	21	Y	Rangifer	metacarpal	Y
PG_342	1166	1427	1580	2131	2883	3093	Rangifer	Early Aurignacian	I5-2070	b	I5	D	9	Y	Rangifer	metacarpal	Y
PG_343	1166	1427	1580	2131	2883	3093	Rangifer	Early Aurignacian	I5-2089	b	I5	C	22	Y	Rangifer	metacarpal	Y
PG_344	1166	1427	1580	2131	2883	3093	Rangifer	Early Aurignacian	I5-2090	b	I5	C	22	Y	Rangifer	metacarpal	Y
PG_345	1166	1427	1580	2131	2883	3093	Rangifer	Early Aurignacian	I5-2124	b	I5	C	22	Y	Rangifer	metacarpal	Y
PG_346	1166	1427	1580	2131	2883	3093	Rangifer	Early Aurignacian	H4-157	b	H4	B	2	Y	Rangifer	tibia	Y
PG_347	1166	1427	1580	2131	2883	3093	Rangifer	Early Aurignacian	I3-164	b	I3	D	1	Y	Rangifer	tibia	Y
PG_348	1166	1427	1580	2131	2883	3093	Rangifer	Early Aurignacian	I3-233	b	I3	D	1	Y	Rangifer	tibia	Y
PG_349							Poor	Early Aurignacian	I6-413	b	I6	D	15	Y	Rangifer	tibia
PG_35		1427	1550	2145	2883		Equine	Early Aurignacian	I5-901	b	I5	C	11	N	ungulate 3/4	indeterminate long bone	Y??
PG_350	1166	1427	1580	2131	2883	3093	Rangifer	Early Aurignacian	I6-621	b	I6	D	17	Y	Rangifer	tibia	Y
PG_351	1166	1427	1580	2131	2883	3093	Rangifer	Early Aurignacian	I3-741	b2 (or d2?)	I3	B	2	Y	Rangifer	tibia	Y
PG_352							Poor	Early Aurignacian	I5-882	b	I5	C	11	Y	Rangifer	tibia
PG_354							Poor	Early Aurignacian	I4-1292	1b2d	I4	A	8	Y	Rangifer	tibia
PG_355	1166	1427	1580	2131	2883	3093	Rangifer	Early Aurignacian	I5-1351	b	I5	C	16	Y	Rangifer	tibia	Y
PG_356	1166	1427	1580	2131	2883	3093	Rangifer	Early Aurignacian	I5-1364	b	I5	C	17	Y	Rangifer	tibia	Y
PG_357							Poor	Early Aurignacian	I5-1655	b	I5	A	8	Y	Rangifer	tibia
PG_358		1427	1580	2131	2883	3093	Caprine/Rangifer	Early Aurignacian	I5-1818	b	I5	D	8	Y	Rangifer	tibia	Y?
PG_359	1166	1427	1580	2131	2883	3093	Rangifer	Early Aurignacian	I5-2116	b	I5	D	10	Y	Rangifer	tibia	Y
PG_36							Poor	Early Aurignacian	I5-912	b	I5	C	11	N	ungulate 2	indeterminate long bone
PG_360		1427	1580	2131	2883		Caprine/Rangifer	Early Aurignacian	I5-2296	b	I5	C	24	Y	Rangifer	tibia	Y?
PG_37							Poor	Early Aurignacian	I5-965	b	I5	B	10	N	ungulate 2	indeterminate long bone
PG_38							Poor	Early Aurignacian	I5-969	b	I5	B	10	N	ungulate 2	indeterminate long bone
PG_39	1166	1427	1580	2131	2883		Rangifer	Early Aurignacian	I5-1016	b	I5	B	12	N	ungulate 2	humerus?	Y??
PG_4	1166	1427	1580	2131	2883		Rangifer	Solutrean/Badegoulian	I6-111	g	I6	d	7	N	ungulate 2	mandible/maxillary	Y??
PG_40	1208	1427	1580	2131	2853		Bos	Early Aurignacian	I5-1024	b	I5	B	12	N	ungulate 2/4	unidentified
PG_41							Poor	Early Aurignacian	I5-1079	b	I5	C	13	N	ungulate 2	indeterminate long bone
PG_42							Poor	Early Aurignacian	I5-1087	b	I5	C	13	N	ungulate 2	indeterminate long bone
PG_43	1166	1427	1580	2131	2883		Rangifer	Early Aurignacian	I5-1152	b	I5	C	13	N	ungulate 2	metapodial?	Y??
PG_44	1208	1427	1580	2131	2853		Bos	Early Aurignacian	I5-1157	b	I5	C	13	N	ungulate 3/4	indeterminate long bone	Y??
PG_45	1208	1427	1580	2131	2853		Bos	Early Aurignacian	I5-1307	b	I5	C	16	N	ungulate 3/4	indeterminate long bone	Y??
PG_46							Poor	Early Aurignacian	I5-1310	b	I5	C	16	N	ungulate 2	mandible
PG_47							Poor	Early Aurignacian	I5-1644	b	I5	B	7	N	ungulate 2	tibia
PG_48		1427	1580	2131	2883		Rangifer	Early Aurignacian	I5-1648	b	I5	B	14	N	ungulate 2	indeterminate long bone	Y??
PG_49							Poor	Early Aurignacian	I5-1751	b2	I5	A	2	N	ungulate 2/4	unidentified
PG_5	1166	1427	1580	2131	2883		Rangifer	Early Aurignacian	I6-128	a	I6	c	0	Y	Rangifer	metapodial	Y
PG_50							Poor	Early Aurignacian	I5-1764	b2	I5	A	2	N	ungulate 2	indeterminate long bone
PG_51	1166	1427	1580	2131	2883		Rangifer	Early Aurignacian	I5-1827	b2	I5	A	3	N	ungulate 2	femur	Y??
PG_52	1166	1427	1580	2131	2883		Rangifer	Early Aurignacian	I5-1846	b	I5	D	8	N	ungulate 2	indeterminate long bone	Y??
PG_53	1166	1427	1580	2131	2883		Rangifer	Early Aurignacian	I5-1947	b	I5	C	21	N	ungulate 2	indeterminate long bone	Y??
PG_54	1208	1427	1580	2131	2853		Bos	Early Aurignacian	I5-1950	b	I5	C	21	N	ungulate 3/4	indeterminate long bone	Y??
PG_55	1166	1427	1580	2131	2883		Rangifer	Early Aurignacian	I5-2051	b	I5	D	9	N	ungulate 2	indeterminate long bone	Y??
PG_56							Poor	Early Aurignacian	I5-2074	b	I5	D	9	N	ungulate 2	indeterminate long bone
PG_57							Poor	Early Aurignacian	I5-2077	b	I5	D	9	N	ungulate 2	indeterminate long bone
PG_58		1427	1580	2131	2883	3093	Caprine/Rangifer	Early Aurignacian	I5-2098	b	I5	D	10	N	ungulate 2	indeterminate long bone	Y??
PG_59	1166	1427	1580	2131	2883		Rangifer	Early Aurignacian	I5-2251	b2	I5	D	5	N	ungulate 2	indeterminate long bone	Y??
PG_6	1166	1427	1580	2131	2883		Rangifer	Early Aurignacian	I6-135	a	I6	c	0	N	ungulate 2	indeterminate long bone	Y??
PG_60							Poor	Early Aurignacian	I5-2260	b2	I5	D	5	N	ungulate 2	indeterminate long bone
PG_61	1166	1427	1580	2131	2883		Rangifer	Early Aurignacian	I5-2453	b2	I5	D	8	N	ungulate 2	indeterminate long bone	Y??
PG_62		1427	1580	2131	2883		Rangifer	Early Aurignacian	I5-2463	b	I5	C		N	ungulate 2	indeterminate long bone	Y??
PG_63	1166	1427	1580	2131	2883		Rangifer	Early Aurignacian	I5-2541	b2	I5	C	6	N	ungulate 2	indeterminate long bone	Y??
PG_64							Poor	Early Aurignacian	I5-2544	b2	I5	C	6	N	ungulate 2	tibia
PG_65		27	80				Poor	Early Aurignacian	I5-2608	b2	I5	C	7	N	ungulate 2	mandible
PG_66	1166	1427	1580	2131	2883		Rangifer	Early Aurignacian	I5-2610	b2	I5	C	7	N	ungulate 2	indeterminate long bone	Y??
PG_67	1166	1427	1580	2131	2883		Rangifer	Early Aurignacian	I5-2677	d	I5	C	0	N	ungulate 2	femur	Y??
PG_68							Poor	Early Aurignacian	I5-2694	b2	I5	A	7	N	ungulate 2	indeterminate long bone
PG_69	1166	1427	1580	2131	2883		Rangifer	Early Aurignacian	I5-2773	b2	I5	B	5	N	ungulate 2	tibia	Y??
PG_7	1166	1427	1580	2131	2883		Rangifer	Early Aurignacian	I6-284	b	I6	A	9	N	ungulate 2	indeterminate long bone	Y??
PG_70							Poor	Early Aurignacian	I5-2774	b2	I5	B	5	N	ungulate 2	indeterminate long bone
PG_71	1208	1427	1580	2131	2853		Bos	Early Aurignacian	I5-2784	b2	I5	D	15	N	ungulate 3/4	indeterminate long bone	Y??
PG_72	1166	1427	1580	2131	2883		Rangifer	Early Aurignacian	I5-2798	b2	I5	B	5	N	ungulate 2	femur	Y??
PG_73							Poor	Early Aurignacian	I4-6	a	I4	D	5	N	ungulate 3/4	indeterminate long bone
PG_74	1166	1427	1580	2131	2883	3093	Rangifer	Early Aurignacian	I4-19	b	I4	C	1	N	ungulate 2	indeterminate long bone	Y??
PG_75	1208	1427	1580	2131	2853		Bos	Early Aurignacian	I4-65	b	I4	D	1	N	mammal	unidentified
PG_76	1208	1427	1580	2131	2853		Bos	Early Aurignacian	I4-67	b	I4	D	2	N	ungulate 2/4	rib
PG_77	1166	1427	1580	2131	2883	Poor	Rangifer	Early Aurignacian	I4-139	b	I4	C	2	N	ungulate 2	indeterminate long bone	Y??
PG_78	1208	1427	1580	2131	2853		Bos	Early Aurignacian	I4-150	b	I4	C	2	N	ungulate 3/4	indeterminate long bone	Y??
PG_79	1208	1427	1580	2131	2853		Bos	Early Aurignacian	I4-213	b	I4	C	3	N	ungulate 2/4	indeterminate long bone
PG_8		1427	1580	2131	2853		Bos	Early Aurignacian	I6-289	b	I6	A	11	N	ungulate 3/4	humerus?	Y??
PG_80	1166	1427	1580	2131	2883		Rangifer	Early Aurignacian	I4-214	b	I4	D	3	N	ungulate 2	indeterminate long bone	Y??
PG_81		1427	1550	2145	2883		Equine	Early Aurignacian	I4-366	b	I4	C	3	N	ungulate 3/4	indeterminate long bone	Y??
PG_82		1427	1580	2131	2883		Caprine/Rangifer	Early Aurignacian	I4-369	b	I4	C	3	N	ungulate 2	indeterminate long bone	Y??
PG_83	1166	1427	1580	2131	2883		Rangifer	Early Aurignacian	I4-1054	b2	I4	c	19	N	ungulate 2	indeterminate long bone	Y??
PG_84							Poor	Early Aurignacian	I4-1072	b2	I4	d	20	N	ungulate 2	indeterminate long bone
PG_85	1208	1427	1580	2131	2853		Bos	Early Aurignacian	I4-1109	b2	I4	c	21	N	ungulate 3/4	indeterminate long bone	Y??
PG_86							Poor	Early Aurignacian	I4-1112	b2	I4	d	21	N	ungulate 2	indeterminate long bone?
PG_87							Poor	Early Aurignacian	I4-1315	1b2d	I4	D	9	N	ungulate 2	indeterminate long bone?
PG_88		1427	1580	2131	2883	3093	Caprine/Rangifer	Early Aurignacian	I4-1318	1b2d	I4	D	9	N	mammal 1/2	indeterminate long bone
PG_89							Poor	Early Aurignacian	I4-1456	b2	I4	D	22	N	ungulate 2	indeterminate long bone
PG_9	1166	1427	1580	2131	2883		Rangifer	Early Aurignacian	I6-358	b	I6	D	13	N	ungulate 2	indeterminate long bone	Y??
PG_90							Poor	Early Aurignacian	I4-1475	b2	I4	D	22	N	ungulate 2	indeterminate long bone
PG_91	1166						Poor	Early Aurignacian	I4-1534	b2	I4	B	5	N	ungulate 2	indeterminate long bone
PG_92							Poor	Early Aurignacian	I4-1542	b2	I4	B	6	N	ungulate 3/4	indeterminate long bone
PG_93	1166	1427	1580	2131	2883		Rangifer	Early Aurignacian	I3-1	a	I3	C	4	N	ungulate 2/4	indeterminate long bone
PG_94	1208	1427	1580	2131	2853		Bos	Early Aurignacian	I3-7	b	I3	C	1	N	ungulate 2/4	indeterminate long bone
PG_95	1166	1427	1580	2131	2883		Rangifer	Early Aurignacian	I3-128	b	I3	C	3	N	ungulate 2	indeterminate long bone	Y??
PG_96	1166	1427	1580	2131	2883		Rangifer	Early Aurignacian	I3-130	b	I3	C	3	N	ungulate 2	indeterminate long bone	Y??
PG_97	1208	1427	1580	2131	2853		Bos	Early Aurignacian	I3-178	a	I3	D	9	N	ungulate 3/4	rib	Y??
PG_98	1166	1427	1580	2131	2883		Rangifer	Early Aurignacian	I3-195	b	I3	D	2	N	ungulate 2/4	indeterminate long bone
PG_99	1166	1427	1580	2131	2883		Rangifer	Early Aurignacian	I3-253	b	I3	D	2	N	ungulate 2	indeterminate long bone	Y??
							x	Early Aurignacian	I5-1285	b	I5	C	16	Y	Rangifer	radio-ulna
							x	Early Aurignacian	I5-1277	b	I5	C	16	Y	Rangifer	tibia
							x	Early Aurignacian	I5-401	a	I5	B	4	N	ungulate 3/4	tibia?

## Sheet: Instructions
ZooMS columns
Columns A is sample numbers
Columns B–G are present collagen biomarker m/z values
Column H is the taxonomic identification according to ZooMS ("poor" means collagen was poorly preserved)
Archaeological columns
Column I gives the cultural attribution for the specimen
Column J is the specimen number recorded during the excavation
Columns K–N give provenience data for the specimens (in col. N "spit #/Z" is the code or name of the spit or the depth value below datum in m).
Column O specifies whether the specimen belongs to the NISP sample (Y=Yes; N=No)
Column P is the species according to the morphological identification
Column Q is the skeletal part according to the morphological identification
Column R specifies whether there is a match between two methods (Y=yes; Y?= likely consistent; Y??= possibly consistent; N=not consistent; N=possibly inconsistent; all agreement tests performed using "Y" and "Y?" except Le Piage where only the "Y" were used, see text for explanation)
